# Supplementary material for: Testing biological actions of medicinal plants from northern Vietnam on zebrafish embryos and larvae: Developmental, behavioral, and putative therapeutical effects
Source: PLoS One. 2023 Nov 7;18(11):e0294048. doi: 10.1371/journal.pone.0294048 (PMC10629648; doi:10.1371/journal.pone.0294048)
Supplement: S1 Table — (XLSX) [file pone.0294048.s005.xlsx]

## Sheet: Feuil1
ID	log2FoldChange	pvalue	padj	Control_baseMean	Treated_baseMean	baseMean	gene
ENSDARG00000037618	1.6835	4.22592e-132	8.09432e-128	1958.27	6371.83	4165.05	ddit4
ENSDARG00000092170	-1.11637	4.53198e-83	2.89352e-79	15791.8	7222.48	11507.2	apoc1
ENSDARG00000059950	-2.76908	3.152e-83	2.89352e-79	1144.79	150.98	647.883	plxdc2
ENSDARG00000090366	1.28076	1.03251e-79	4.94416e-76	2066.06	5061.56	3563.81	znf1065
ENSDARG00000004094	1.38384	6.20175e-76	2.37577e-72	1067.54	2804.94	1936.24	acsbg2
ENSDARG00000044685	1.48222	2.39275e-74	7.63846e-71	1315.64	3688.67	2502.15	nr0b2a
ENSDARG00000044356	-2.65308	1.11513e-64	3.05131e-61	999.178	145.247	572.212	tp63
ENSDARG00000017673	-1.94434	4.77507e-63	1.14327e-59	2975.18	760.027	1867.6	nova2
ENSDARG00000038639	1.58812	2.20746e-62	4.69796e-59	458.311	1399.23	928.769	elovl6l
ENSDARG00000031929	1.25147	5.20438e-62	9.96848e-59	709.058	1698.26	1203.66	stard14
ENSDARG00000026296	0.880802	5.77726e-61	1.00598e-57	7078.55	13045.2	10061.9	zgc:112994
ENSDARG00000058454	1.04359	6.93021e-57	1.10618e-53	4279.62	8850.54	6565.08	dynll1
ENSDARG00000015822	1.07487	1.49275e-56	2.19939e-53	6012.76	12547.4	9280.06	sesn3
ENSDARG00000034117	-2.33579	4.63135e-56	6.33634e-53	442.015	80.8855	261.45	rarga
ENSDARG00000029075	-1.0138	2.26912e-55	2.89752e-52	4685.51	2321.53	3503.52	pfkfb4b
ENSDARG00000096447	2.47968	2.37204e-53	2.75243e-50	72.9769	461.233	267.105	BX005461.1
ENSDARG00000076667	1.26479	2.4429e-53	2.75243e-50	6306.98	15360	10833.5	ccng1
ENSDARG00000070107	-1.8887	1.08747e-52	1.15718e-49	1439.3	365.494	902.395	six7
ENSDARG00000006526	-1.59641	1.6922e-51	1.70592e-48	2646.03	858.068	1752.05	fn1b
ENSDARG00000011785	-1.81708	5.80142e-51	5.55602e-48	2438.5	666.995	1552.75	tbx6
ENSDARG00000062590	0.948056	2.22658e-50	2.03085e-47	1662.55	3225.63	2444.09	pleca
ENSDARG00000045936	-3.23047	2.54798e-50	2.21837e-47	550.691	47.3998	299.046	pax6b
ENSDARG00000033999	-1.27788	7.80232e-50	6.49764e-47	4901.46	2002.94	3452.2	cyp26a1
ENSDARG00000075831	0.849235	1.19829e-49	9.56331e-47	15089.8	27170.4	21130.1	slc7a8a
ENSDARG00000013853	-1.25041	7.34548e-47	5.62781e-44	3520.57	1477.01	2498.79	lmo4a
ENSDARG00000116871	-1.41032	9.58968e-47	7.06464e-44	1772.8	652.784	1212.79	BX284638.2
ENSDARG00000061794	-1.64388	1.99292e-46	1.41379e-43	828.319	260.251	544.285	jam3b
ENSDARG00000035563	-1.0899	1.49357e-45	1.02171e-42	3885.59	1818.79	2852.19	znf703
ENSDARG00000039020	1.03291	1.09999e-44	7.26525e-42	1780.76	3674.02	2727.39	fbxo5
ENSDARG00000052496	2.7305	4.37631e-44	2.79413e-41	36.0685	282.517	159.293	arhgap45a
ENSDARG00000006260	-0.748746	1.43049e-43	8.83859e-41	27624.8	16423.2	22024	tuba8l4
ENSDARG00000037914	-0.872022	2.32826e-43	1.39361e-40	3546.3	1936.59	2741.45	znfl1
ENSDARG00000100185	1.2365	8.60731e-43	4.99589e-40	630.759	1514.5	1072.63	elovl7b
ENSDARG00000036292	-0.872372	9.1065e-43	5.13017e-40	10596.9	5757.1	8176.97	cdx4
ENSDARG00000010873	0.755762	1.35995e-42	7.44245e-40	4938.44	8362.38	6650.41	DDX17
ENSDARG00000034670	-1.42664	1.96763e-42	1.04689e-39	2711.56	995.598	1853.58	ube2e2
ENSDARG00000056621	0.824995	6.42654e-42	3.32686e-39	10067.5	17972.1	14019.8	ctcf
ENSDARG00000036700	-0.780285	4.47187e-41	2.25406e-38	8179.58	4748.9	6464.24	si:ch211-114n24.6
ENSDARG00000104108	0.986663	2.64608e-40	1.29957e-37	839.077	1671.63	1255.36	slco1d1
ENSDARG00000032553	2.40996	5.18833e-40	2.48443e-37	58.1999	351.643	204.921	egln3
ENSDARG00000063075	-1.61771	6.71694e-40	3.13796e-37	1633.75	523.69	1078.72	soga1
ENSDARG00000103441	1.01459	2.72302e-39	1.24183e-36	854.985	1742.86	1298.92	znf1060
ENSDARG00000091481	-1.00694	8.54948e-39	3.8083e-36	2237.04	1105.28	1671.16	foxc1a
ENSDARG00000011934	1.79864	9.14381e-39	3.98047e-36	282.721	1020.59	651.655	gyg1a
ENSDARG00000056167	-1.38073	1.22741e-38	5.22441e-36	1736.82	665.957	1201.39	hspe1
ENSDARG00000077256	-1.7067	1.502e-38	6.25421e-36	960.79	284.514	622.652	nat8l
ENSDARG00000018260	0.903474	1.85548e-38	7.56169e-36	1729.92	3240.91	2485.41	bmp7a
ENSDARG00000052061	-2.9898	1.93044e-38	7.70325e-36	265.698	25.6082	145.653	col4a6
ENSDARG00000059751	0.926661	2.66311e-38	1.04101e-35	1092.06	2082.14	1587.1	abtb2a
ENSDARG00000019815	-1.103	9.05942e-38	3.47048e-35	14542.5	6727.98	10635.2	fn1a
ENSDARG00000069168	-1.69781	1.08879e-37	4.08915e-35	518.219	153.249	335.734	si:dkey-73n10.1
ENSDARG00000055510	1.24008	1.2584e-37	4.63528e-35	701.387	1692.16	1196.78	ypel3
ENSDARG00000008637	0.792775	1.33804e-37	4.83564e-35	7616.67	13177.2	10396.9	mttp
ENSDARG00000016526	-1.10379	1.40314e-37	4.88649e-35	3196.5	1471.83	2334.16	gata3
ENSDARG00000056023	-4.44452	1.38906e-37	4.88649e-35	217.213	3.53005	110.372	hoxb9a
ENSDARG00000059680	1.04077	1.52989e-37	5.23278e-35	5884.39	12310.7	9097.56	fscn1a
ENSDARG00000056483	-1.33953	1.88591e-37	6.33732e-35	1437.81	560.236	999.022	ssbp4
ENSDARG00000090063	1.01487	2.19909e-37	7.26229e-35	1895.92	3842.67	2869.3	fa2h
ENSDARG00000074184	-1.91101	2.52894e-37	8.21004e-35	1146.37	290.745	718.556	arhgap32b
ENSDARG00000103298	1.19316	2.89856e-37	9.25318e-35	440.454	1020.42	730.435	ephx5
ENSDARG00000104066	-0.633994	3.5957e-37	1.12905e-34	11798.1	7591.89	9695.01	dnaja2a
ENSDARG00000011961	-2.60835	3.87987e-37	1.19863e-34	281.16	38.4523	159.806	csrp2
ENSDARG00000012699	1.40145	3.97013e-37	1.20705e-34	272.091	730.972	501.531	bbx
ENSDARG00000062173	0.775496	5.31077e-37	1.58941e-34	4517.37	7716.03	6116.7	camsap2a
ENSDARG00000069289	0.833785	5.6506e-37	1.6651e-34	2416.24	4321.32	3368.78	gabpa
ENSDARG00000075564	0.833544	1.02845e-36	2.98469e-34	1273.9	2283.31	1778.6	fam13a
ENSDARG00000100003	0.673554	1.17764e-36	3.36666e-34	4119.1	6592.17	5355.64	glulb
ENSDARG00000029263	-3.41569	1.29142e-36	3.63762e-34	183.805	10.8709	97.3377	hoxb3a
ENSDARG00000005645	-1.21884	2.38397e-36	6.61778e-34	1543.14	654.348	1098.75	robo3
ENSDARG00000055630	0.950698	4.06194e-36	1.11146e-33	2629.51	5106.37	3867.94	foxh1
ENSDARG00000016153	-1.37177	4.91407e-36	1.32569e-33	3592.32	1346.62	2469.47	dag1
ENSDARG00000103791	0.897354	5.36697e-36	1.42776e-33	1211.47	2272.39	1741.93	nme2b.1
ENSDARG00000071697	-1.96407	1.08636e-35	2.85044e-33	931.581	221.606	576.593	zgc:66433
ENSDARG00000099960	1.02831	1.16992e-35	2.99743e-33	650.069	1338.48	994.272	elovl1a
ENSDARG00000114554	-1.0799	1.17368e-35	2.99743e-33	3825.91	1794.44	2810.17	cdx1a
ENSDARG00000021442	-3.1028	2.02981e-35	5.11566e-33	250.682	20.4194	135.551	cdh11
ENSDARG00000077456	-1.92438	2.76503e-35	6.8781e-33	411.638	100.946	256.292	si:ch211-113a14.12
ENSDARG00000009942	0.945406	6.52092e-35	1.6013e-32	3872.81	7556.36	5714.58	cdc6
ENSDARG00000028213	1.77645	9.65623e-35	2.34121e-32	183.106	681.577	432.341	ttn.2
ENSDARG00000076529	-2.50292	2.01424e-34	4.82258e-32	494.749	77.413	286.081	mn1a
ENSDARG00000014208	1.24042	2.37817e-34	5.62363e-32	567.67	1317.67	942.672	zgc:55413
ENSDARG00000077519	1.09861	4.63766e-34	1.08329e-31	445.356	967.148	706.252	si:dkey-6f10.4
ENSDARG00000091062	2.67955	5.24725e-34	1.21091e-31	39.9721	315.182	177.577	si:dkey-199k11.6
ENSDARG00000060697	0.873078	5.56409e-34	1.26875e-31	4421.49	8202.01	6311.75	kmt2bb
ENSDARG00000020946	-1.32724	6.46308e-34	1.4564e-31	1011.51	395.869	703.691	auts2b
ENSDARG00000053291	0.908575	1.1191e-33	2.49246e-31	11868.8	22521.6	17195.2	pnrc2
ENSDARG00000008049	0.919432	1.57901e-33	3.47635e-31	1150.24	2202.15	1676.2	si:dkey-42i9.4
ENSDARG00000040046	1.68626	1.81256e-33	3.94521e-31	206.197	684.079	445.138	snai2
ENSDARG00000053569	0.799876	3.01492e-33	6.48851e-31	3495.64	6136.82	4816.23	sox3
ENSDARG00000077341	-1.14191	3.15191e-33	6.70797e-31	1498.96	670.37	1084.66	ppp1r14c
ENSDARG00000020884	-2.2296	3.88971e-33	8.18721e-31	575.811	111.523	343.667	gli2b
ENSDARG00000017843	-0.868841	4.50378e-33	9.37667e-31	2771.9	1509.61	2140.75	srsf1b
ENSDARG00000035859	1.21575	5.18379e-33	1.06764e-30	463.846	1098.65	781.246	angptl4
ENSDARG00000112126	1.20308	8.0315e-33	1.61932e-30	681.247	1614.81	1148.03	znf995
ENSDARG00000037995	2.13987	2.46406e-32	4.91631e-30	134.496	659.815	397.156	gdf3
ENSDARG00000076002	1.16858	6.24783e-32	1.23372e-29	379.967	871.581	625.774	osbpl5
ENSDARG00000037012	0.67758	6.34992e-32	1.24109e-29	6040.34	9673.05	7856.7	slc3a2b
ENSDARG00000045036	1.1761	8.9671e-32	1.73491e-29	520.216	1196.71	858.462	cdc42ep4b
ENSDARG00000070494	-2.44193	1.03217e-31	1.97702e-29	245.348	38.1231	141.736	pdgfra
ENSDARG00000093284	1.55715	1.12058e-31	2.12511e-29	138.538	423.099	280.818	si:ch211-173m16.2
ENSDARG00000045911	1.13349	2.23713e-31	4.20097e-29	873.239	1952.21	1412.73	tulp4a
ENSDARG00000094197	-1.04825	3.49035e-31	6.49069e-29	2279.98	1115.84	1697.91	znfl1l
ENSDARG00000034956	-1.0893	4.35485e-31	8.02046e-29	2083.1	973.743	1528.42	myclb
ENSDARG00000014378	-2.32376	4.63591e-31	8.45678e-29	544.441	98.2762	321.359	slc12a4
ENSDARG00000008886	-1.48459	1.1255e-30	2.03375e-28	1735.53	612.065	1173.8	msx1b
ENSDARG00000043271	3.37958	1.20217e-30	2.15199e-28	41.4207	814.432	427.926	morc3b
ENSDARG00000053650	-2.3687	1.50445e-30	2.66817e-28	273.707	45.5592	159.633	foxb1b
ENSDARG00000095268	-1.47312	1.88514e-30	3.31266e-28	1627.65	573.753	1100.7	si:dkey-261h17.1
ENSDARG00000058543	1.64112	1.95411e-30	3.40265e-28	200.858	653.481	427.169	lama5
ENSDARG00000006837	-1.18334	2.11738e-30	3.65372e-28	4050.78	1782.3	2916.54	mycn
ENSDARG00000068213	-1.37983	2.24276e-30	3.83552e-28	794.505	294.263	544.384	fzd10
ENSDARG00000087961	1.7448	2.26672e-30	3.84219e-28	112.985	401.186	257.086	avd
ENSDARG00000076839	1.2254	2.67242e-30	4.49013e-28	412.95	992.88	702.915	ftr86
ENSDARG00000029305	0.888293	3.01806e-30	5.02678e-28	836.724	1562.63	1199.68	baiap2l1a
ENSDARG00000115506	1.12905	3.38694e-30	5.59254e-28	629.621	1407.47	1018.55	si:dkey-122c11.8
ENSDARG00000013968	0.619007	3.76928e-30	6.17067e-28	22745.2	34967	28856.1	psap
ENSDARG00000044182	-0.770759	4.02283e-30	6.52995e-28	2001.29	1168.49	1584.89	stau1
ENSDARG00000014914	1.03067	5.04124e-30	8.11428e-28	4248.48	8834.06	6541.27	lamp2
ENSDARG00000079525	0.647567	1.1879e-29	1.89609e-27	3697.89	5804.14	4751.02	slc39a5
ENSDARG00000042887	0.947557	1.24585e-29	1.97214e-27	959.274	1868.46	1413.87	TNPO2
ENSDARG00000036180	0.889573	1.44736e-29	2.27236e-27	1054.44	1973.62	1514.03	ccnb2
ENSDARG00000039173	-1.76699	2.71311e-29	4.22496e-27	1093.88	312.333	703.109	ctslb
ENSDARG00000098591	-0.713706	2.84064e-29	4.38787e-27	13893.9	8467.73	11180.8	tubb2b
ENSDARG00000070898	0.726678	3.84198e-29	5.88714e-27	1989.98	3313.98	2651.98	si:ch211-262h13.3
ENSDARG00000094456	-0.790208	5.13241e-29	7.80208e-27	2391.91	1391.43	1891.67	AL928824.1
ENSDARG00000020901	-3.00037	5.25254e-29	7.92182e-27	240.136	19.9372	130.036	gabrp
ENSDARG00000029443	-2.54483	7.10502e-29	1.0632e-26	1471.35	204.959	838.154	zgc:92242
ENSDARG00000042627	-0.74269	7.88056e-29	1.17011e-26	4449.53	2657.09	3553.31	nhsl1b
ENSDARG00000094992	-1.19242	9.44922e-29	1.39223e-26	3554.92	1546.63	2550.78	otx1
ENSDARG00000093176	1.50931	9.81863e-29	1.42474e-26	159.232	476.245	317.739	zgc:77118
ENSDARG00000031336	0.967058	9.78752e-29	1.42474e-26	804.973	1568.8	1186.89	hsd20b2
ENSDARG00000104114	0.787487	1.07769e-28	1.55204e-26	2446.47	4244.12	3345.29	kmt5ab
ENSDARG00000103980	1.44588	1.12931e-28	1.61424e-26	166.496	468.219	317.358	ets2
ENSDARG00000100697	1.1927	1.48855e-28	2.11197e-26	1479.97	3341.79	2410.88	FQ323156.1
ENSDARG00000006911	-4.04048	1.59191e-28	2.24202e-26	158.082	2.99012	80.5361	wnt8b
ENSDARG00000074758	0.650564	2.20339e-28	3.05825e-26	24745.9	39039.6	31892.7	csde1
ENSDARG00000056030	-4.13764	2.25942e-28	3.11344e-26	150.279	2.60109	76.4401	hoxb7a
ENSDARG00000058259	-2.07321	3.12178e-28	4.27104e-26	505.076	105.192	305.134	celsr1b
ENSDARG00000000853	0.944953	3.31959e-28	4.50946e-26	974.923	1907.66	1441.29	dstyk
ENSDARG00000056836	0.96042	3.75795e-28	5.069e-26	7917.13	15566.2	11741.7	si:ch211-125o16.4
ENSDARG00000002601	-1.26898	4.05858e-28	5.43623e-26	2916.98	1184.47	2050.73	irx7
ENSDARG00000104825	0.962112	4.36234e-28	5.80252e-26	483.15	951.492	717.321	trim35-7
ENSDARG00000038703	0.597008	4.68019e-28	6.18237e-26	5934.8	8989.31	7462.05	hkdc1
ENSDARG00000007383	0.594606	4.91731e-28	6.45111e-26	3188.01	4819.98	4004	kcnk6
ENSDARG00000007034	-1.23034	5.29555e-28	6.90006e-26	1436.92	594.505	1015.71	hnrpkl
ENSDARG00000101441	-1.30513	6.88643e-28	8.91234e-26	2518.52	1010.7	1764.61	lima1a
ENSDARG00000086393	-1.40626	8.2005e-28	1.05418e-25	446.296	162.763	304.53	dbx1a
ENSDARG00000015460	0.812711	1.97863e-27	2.52658e-25	2790.39	4946.21	3868.3	racgap1
ENSDARG00000015709	0.623155	2.7747e-27	3.49649e-25	7584.98	11693.5	9639.23	hsd17b12a
ENSDARG00000099252	0.727656	3.58603e-27	4.48934e-25	1331.59	2216.57	1774.08	ipcef1
ENSDARG00000070339	-4.69897	3.9921e-27	4.96523e-25	212.774	1.40764	107.091	hoxc3a
ENSDARG00000026842	1.03307	4.17725e-27	5.16201e-25	11304.8	23704.9	17504.9	acin1b
ENSDARG00000030449	-0.954686	8.79431e-27	1.07978e-24	17794.1	9132.82	13463.5	crabp2b
ENSDARG00000052610	-2.15087	1.08659e-26	1.32564e-24	260.611	51.3609	155.986	olig4
ENSDARG00000069252	2.09737	1.18598e-26	1.42869e-24	116.138	590.828	353.483	mixl1
ENSDARG00000075487	-1.84257	1.18411e-26	1.42869e-24	282.302	72.0658	177.184	si:ch211-267e7.3
ENSDARG00000033172	-3.85915	1.23071e-26	1.47331e-24	180.502	4.01034	92.256	nr2f5
ENSDARG00000056490	-1.15875	1.2482e-26	1.48497e-24	1845.25	813.337	1329.29	zgc:110158
ENSDARG00000088967	0.648692	2.13943e-26	2.52955e-24	3687.64	5787.25	4737.44	wnk4b
ENSDARG00000079009	0.600794	2.20166e-26	2.58715e-24	6456.49	9818.78	8137.64	abca1b
ENSDARG00000098296	0.698309	2.34409e-26	2.73773e-24	2190.95	3554.92	2872.93	gnsb
ENSDARG00000092155	0.787236	2.41018e-26	2.79785e-24	1556.62	2715.95	2136.29	apoc2
ENSDARG00000062837	-1.76276	2.95461e-26	3.40919e-24	304.538	83.1768	193.858	spata13
ENSDARG00000068261	1.1979	3.11329e-26	3.57077e-24	559.01	1304.69	931.849	pros1
ENSDARG00000041959	2.24693	3.1345e-26	3.57371e-24	328.944	1818.65	1073.79	cxcr4b
ENSDARG00000105590	-2.82204	3.39632e-26	3.84929e-24	162.844	16.0149	89.4294	si:cabz01007794.1
ENSDARG00000010710	-2.31549	5.2278e-26	5.89019e-24	330.038	54.9648	192.501	msi1
ENSDARG00000091061	1.05078	5.43862e-26	6.09189e-24	2478.45	5197.91	3838.18	slc38a3b
ENSDARG00000109864	1.18049	5.66179e-26	6.30499e-24	341.901	795.367	568.634	znf995
ENSDARG00000092660	0.701922	6.37805e-26	7.06157e-24	2677.53	4358.95	3518.24	cyp27c1
ENSDARG00000074667	0.837767	9.96242e-26	1.09667e-23	3453.71	6174.38	4814.04	akt1s1
ENSDARG00000099954	0.793021	1.07604e-25	1.17774e-23	905.014	1572.78	1238.9	plekhm1
ENSDARG00000043446	0.650019	1.27069e-25	1.38289e-23	1994.71	3138.49	2566.6	efhd1
ENSDARG00000035715	0.989787	1.40257e-25	1.51779e-23	17114.2	33917.8	25516	marcksl1b
ENSDARG00000042688	0.786826	2.15837e-25	2.32255e-23	1620.4	2813.18	2216.79	bora
ENSDARG00000104295	-3.04405	2.24411e-25	2.40133e-23	160.4	11.4048	85.9024	arhgap21a
ENSDARG00000074812	-3.59945	2.50591e-25	2.66657e-23	141.515	4.38027	72.9476	fhdc1
ENSDARG00000069595	0.804794	3.23912e-25	3.42774e-23	2630.76	4628.32	3629.54	si:ch211-214c7.4
ENSDARG00000034785	2.56381	4.01794e-25	4.22855e-23	23.5362	186.325	104.931	dachb
ENSDARG00000056001	0.926437	5.16758e-25	5.40873e-23	1024.15	1954.21	1489.18	fryb
ENSDARG00000059483	-1.60244	5.87449e-25	6.11522e-23	844.465	272.03	558.248	tead1b
ENSDARG00000103399	0.887083	6.39882e-25	6.62502e-23	887.353	1651.74	1269.55	SLC44A2
ENSDARG00000021113	-2.00452	6.59852e-25	6.79506e-23	2521.92	569.353	1545.63	ptmaa
ENSDARG00000003854	-1.04345	7.22713e-25	7.40259e-23	2150.29	1032.41	1591.35	acsl1b
ENSDARG00000010519	0.950548	7.7705e-25	7.91682e-23	652.027	1269.93	960.977	per3
ENSDARG00000037838	0.933122	7.89875e-25	8.00491e-23	1655.63	3199.74	2427.68	unkl
ENSDARG00000116570	2.65169	1.12913e-24	1.13828e-22	26.321	235.489	130.905	FO834825.3
ENSDARG00000019741	-3.40104	1.50426e-24	1.50851e-22	140.235	5.50778	72.8713	ccndx
ENSDARG00000032458	-1.71117	1.57061e-24	1.56684e-22	314.531	90.7696	202.65	mark2b
ENSDARG00000057633	0.724056	1.81453e-24	1.80081e-22	1182.12	1968.42	1575.27	cxcr4a
ENSDARG00000099329	0.73719	1.90079e-24	1.87669e-22	1861.45	3096.46	2478.96	macroh2a1
ENSDARG00000104573	0.953786	1.95371e-24	1.91904e-22	1001.63	1970.5	1486.07	slc12a2
ENSDARG00000059279	-0.885831	2.33761e-24	2.28442e-22	6835.21	3678.04	5256.63	tfap2a
ENSDARG00000057890	0.972326	2.52534e-24	2.44295e-22	3927.25	7762.72	5844.99	si:dkey-33c12.4
ENSDARG00000014373	1.16645	2.71862e-24	2.61579e-22	1003.62	2308.98	1656.3	ddx4
ENSDARG00000000018	0.680314	2.73133e-24	2.61579e-22	1668.05	2687.7	2177.87	nrf1
ENSDARG00000011027	0.630552	2.84373e-24	2.70989e-22	1763.79	2743.26	2253.52	fgfr1a
ENSDARG00000031164	-1.3425	3.16506e-24	3.00117e-22	1332.91	509.568	921.239	tuba8l2
ENSDARG00000035161	-1.49546	3.2246e-24	3.04256e-22	711.006	243.799	477.402	pkdcca
ENSDARG00000101135	0.844977	3.2747e-24	3.07469e-22	2731.88	4866.34	3799.11	si:dkey-85k7.7
ENSDARG00000097373	1.59978	3.50184e-24	3.27191e-22	97.4321	310.59	204.011	ftr90
ENSDARG00000102632	0.66165	3.94203e-24	3.66532e-22	14016.2	22258.8	18137.5	ubc
ENSDARG00000010192	-3.51245	4.01104e-24	3.71147e-22	133.44	4.35104	68.8953	pax3a
ENSDARG00000076104	0.600023	4.13228e-24	3.78707e-22	2916	4435.51	3675.76	sema4bb
ENSDARG00000036987	0.814545	4.42127e-24	4.03262e-22	760.527	1347.78	1054.16	has2
ENSDARG00000037060	0.639801	4.88968e-24	4.43871e-22	5628.1	8829.8	7228.95	kmt2d
ENSDARG00000073707	1.6268	5.7607e-24	5.20474e-22	142.864	432.874	287.869	cnksr2b
ENSDARG00000007818	0.731896	6.02447e-24	5.4175e-22	2007.29	3324.48	2665.88	palm1b
ENSDARG00000070677	-3.26345	6.12081e-24	5.47841e-22	830.268	28.0107	429.139	fezf2
ENSDARG00000101021	0.675444	6.40494e-24	5.70606e-22	1651.58	2638.5	2145.04	slc22a5
ENSDARG00000021059	1.13369	7.19683e-24	6.38185e-22	554.136	1254.09	904.115	alas1
ENSDARG00000058818	-0.756168	7.51376e-24	6.63219e-22	3956.93	2327.71	3142.32	rbm38
ENSDARG00000074359	-0.780933	8.20472e-24	7.20886e-22	1964.75	1134.37	1549.56	znfl1c
ENSDARG00000051923	0.679666	8.51662e-24	7.44873e-22	5398.18	8692.87	7045.53	ccnb1
ENSDARG00000096594	-1.05439	8.86327e-24	7.71668e-22	925.192	439.365	682.278	lratb.1
ENSDARG00000059053	0.799782	9.0853e-24	7.8742e-22	1902.33	3267.63	2584.98	slc13a4
ENSDARG00000011821	-2.0796	9.96949e-24	8.6016e-22	414.787	88.782	251.784	plod2
ENSDARG00000032188	0.83929	1.04437e-23	8.97032e-22	697.603	1258.03	977.816	lrrc8aa
ENSDARG00000008030	-1.04531	1.08929e-23	9.31438e-22	710.849	337.06	523.955	myl9b
ENSDARG00000042535	-2.68051	1.25073e-23	1.06473e-21	755.66	81.4503	418.555	actc1a
ENSDARG00000061432	2.26284	1.34148e-23	1.13694e-21	30.2862	178.164	104.225	zgc:194330
ENSDARG00000098946	1.12649	1.4665e-23	1.23742e-21	701.297	1556.5	1128.9	pald1a
ENSDARG00000103283	2.33782	1.64255e-23	1.37989e-21	24.4235	155.158	89.7909	si:dkey-238o14.7
ENSDARG00000054122	0.783827	1.81833e-23	1.52088e-21	926.3	1601.51	1263.9	tmem30b
ENSDARG00000061099	-2.79064	1.9748e-23	1.64458e-21	115.298	10.9912	63.1445	nfasca
ENSDARG00000114022	1.09436	2.21148e-23	1.83371e-21	850.614	1862.93	1356.77	WDR1
ENSDARG00000073787	1.70437	2.22171e-23	1.83425e-21	134.701	475.077	304.889	si:ch73-303b9.1
ENSDARG00000040815	0.88725	2.25638e-23	1.85488e-21	625.724	1167.88	896.8	tsku
ENSDARG00000044954	-1.90324	2.28677e-23	1.87183e-21	269.017	64.755	166.886	slit1a
ENSDARG00000012603	-0.612089	2.50696e-23	2.04333e-21	2875.84	1877	2376.42	eif3ja
ENSDARG00000098529	0.637418	2.51959e-23	2.04492e-21	2861.23	4471.1	3666.17	ccne2
ENSDARG00000013763	-0.829269	3.29843e-23	2.66574e-21	2393.6	1340.06	1866.83	rrbp1a
ENSDARG00000013004	-0.845149	3.81374e-23	3.06926e-21	2292.26	1269.06	1780.66	tdg.1
ENSDARG00000062338	-1.07885	3.90796e-23	3.13193e-21	835.205	386.135	610.67	zeb2a
ENSDARG00000059070	-0.855436	3.96028e-23	3.16064e-21	2106.91	1164.93	1635.92	gars1
ENSDARG00000102332	0.802127	4.74666e-23	3.77251e-21	1780.96	3105.27	2443.11	spint1a
ENSDARG00000020749	2.04187	5.07901e-23	4.01997e-21	78.1484	370.526	224.337	caprin2
ENSDARG00000061963	0.617847	6.22689e-23	4.90822e-21	4734.98	7288.95	6011.97	vrtn
ENSDARG00000013730	0.685607	7.29265e-23	5.72473e-21	1344.81	2168.82	1756.81	slc4a4a
ENSDARG00000105046	0.665008	8.48339e-23	6.63228e-21	1627.93	2595.06	2111.49	ccnf
ENSDARG00000014943	0.666244	9.20423e-23	7.16658e-21	4291.95	6832.32	5562.13	kif23
ENSDARG00000099060	1.59907	9.33495e-23	7.23893e-21	311.383	1019.19	665.289	zgc:111868
ENSDARG00000078509	2.48917	1.15601e-22	8.92832e-21	19.0308	148.32	83.6752	socs4
ENSDARG00000077620	0.830476	1.26315e-22	9.71664e-21	4048.43	7291.52	5669.98	cdca7a
ENSDARG00000099256	0.659919	1.33876e-22	1.0257e-20	6528.57	10352.1	8440.34	pum1
ENSDARG00000061173	0.817672	1.38929e-22	1.06018e-20	1331.38	2363.09	1847.23	st14a
ENSDARG00000060113	0.851496	1.46676e-22	1.11486e-20	2282.78	4149.08	3215.93	znf395a
ENSDARG00000036104	3.26509	1.68031e-22	1.27212e-20	5.83731	128.005	66.9211	myo1g
ENSDARG00000051854	0.679388	1.88978e-22	1.42507e-20	3236.38	5206.04	4221.21	cdt1
ENSDARG00000062983	0.624353	1.97404e-22	1.48277e-20	2360.89	3664.33	3012.61	fbxo18
ENSDARG00000026801	0.935255	2.07473e-22	1.55232e-20	1189.57	2290.54	1740.05	stau2
ENSDARG00000092900	-0.713971	2.2219e-22	1.65597e-20	14204.1	8695.87	11450	BX927258.1
ENSDARG00000054033	-2.7216	2.43259e-22	1.80596e-20	2490.63	244.384	1367.51	hoxb1b
ENSDARG00000002197	1.50616	2.61e-22	1.93019e-20	165.429	496.827	331.128	pygl
ENSDARG00000028228	-2.03125	2.79634e-22	2.06004e-20	459.615	102.048	280.831	zbtb18
ENSDARG00000059231	-1.68279	3.06307e-22	2.24789e-20	251.572	73.0359	162.304	hephl1a
ENSDARG00000101576	0.844182	3.11347e-22	2.27616e-20	5374.53	9804.33	7589.43	tbxta
ENSDARG00000099547	0.92257	3.16653e-22	2.30615e-20	608.767	1164.98	886.876	nbeal1
ENSDARG00000029463	-1.49802	4.03839e-22	2.91892e-20	632.847	218.998	425.922	asap1a
ENSDARG00000098932	0.853942	4.1255e-22	2.97067e-20	641.201	1168.99	905.097	gigyf1a
ENSDARG00000042708	-0.70962	4.16953e-22	2.99113e-20	3894.8	2379.07	3136.93	tuba8l
ENSDARG00000046030	0.72376	4.28174e-22	3.06017e-20	1159.9	1920.39	1540.15	zgc:110339
ENSDARG00000037746	-0.692351	4.60197e-22	3.27681e-20	30143.6	18944.6	24544.1	actb1
ENSDARG00000097873	1.61261	4.68566e-22	3.32404e-20	200.144	600.454	400.299	BX530721.1
ENSDARG00000098142	1.64178	5.4006e-22	3.81708e-20	135.654	453.253	294.454	CR391944.1
ENSDARG00000079850	-2.39746	5.97026e-22	4.20421e-20	164.314	24.0815	94.1978	dchs1b
ENSDARG00000057452	-1.0441	6.07433e-22	4.26182e-20	842.831	399.827	621.329	ston2
ENSDARG00000013576	0.895706	6.29512e-22	4.40061e-20	696.83	1306.08	1001.46	gadd45bb
ENSDARG00000099746	1.4688	7.15639e-22	4.94872e-20	163.689	472.59	318.139	rgs3a
ENSDARG00000012078	-1.08885	7.12696e-22	4.94872e-20	929.925	429.377	679.651	meis1b
ENSDARG00000086950	-2.18769	7.15671e-22	4.94872e-20	188.925	34.6681	111.796	si:ch211-269k10.2
ENSDARG00000076962	0.948785	7.62664e-22	5.2547e-20	982.389	1940.89	1461.64	gdpd5b
ENSDARG00000016904	-0.819172	7.98382e-22	5.48108e-20	3708.31	2085.55	2896.93	bckdk
ENSDARG00000004177	1.96458	8.01824e-22	5.48505e-20	114.418	521.625	318.021	fam169ab
ENSDARG00000087094	1.05089	8.12688e-22	5.53958e-20	614.885	1304.94	959.914	foxa
ENSDARG00000019949	-1.10191	8.73338e-22	5.93188e-20	2709.21	1262	1985.61	serpinh1b
ENSDARG00000011235	-2.34704	1.03597e-21	6.98695e-20	2471.06	385.652	1428.36	otx2b
ENSDARG00000100717	-1.17929	1.05858e-21	7.09372e-20	440.568	189.89	315.229	socs5a
ENSDARG00000060917	0.624454	1.11261e-21	7.42543e-20	2993.2	4634.53	3813.87	anln
ENSDARG00000109824	2.44805	1.22448e-21	8.14365e-20	21.3831	155.525	88.4541	CU182823.1
ENSDARG00000062968	-0.871988	1.66808e-21	1.10555e-19	987.137	535.698	761.418	sbf1
ENSDARG00000043126	-0.873754	1.79644e-21	1.17839e-19	3405.45	1841.94	2623.7	blf
ENSDARG00000087780	-1.68955	1.79561e-21	1.17839e-19	552.937	158.17	355.554	tiam2a
ENSDARG00000074656	0.59542	1.85027e-21	1.20956e-19	9301.34	14020.2	11660.8	ctss2.1
ENSDARG00000077877	-0.68695	2.07615e-21	1.3526e-19	5443.09	3402.08	4422.58	znfl1h
ENSDARG00000079126	-0.878964	2.15804e-21	1.40119e-19	1277.19	680.656	978.924	znfl1i
ENSDARG00000070620	-2.97215	2.39798e-21	1.55172e-19	107.178	7.32043	57.2491	grin2db
ENSDARG00000104737	1.25034	2.42745e-21	1.5655e-19	156.494	385.113	270.803	si:ch211-223a21.3
ENSDARG00000042796	0.694046	2.55374e-21	1.64142e-19	2238.93	3656.05	2947.49	yy1a
ENSDARG00000017244	-1.18187	2.74226e-21	1.7567e-19	657.042	283.76	470.401	chd6
ENSDARG00000052575	1.64077	2.75875e-21	1.76137e-19	72.1682	244.579	158.374	arl13a
ENSDARG00000023472	0.749138	3.2611e-21	2.07518e-19	10402.4	17424.9	13913.7	ctnnb2
ENSDARG00000076870	1.04635	3.65659e-21	2.31915e-19	261.895	550.66	406.278	piezo1
ENSDARG00000102146	0.993341	3.97605e-21	2.51344e-19	1010.44	2036.09	1523.27	si:ch211-69b7.6
ENSDARG00000070565	2.2321	4.10523e-21	2.58656e-19	35.1681	209.701	122.435	adap2
ENSDARG00000034677	-1.3893	4.49e-21	2.8105e-19	730.588	269.929	500.259	scel
ENSDARG00000116118	-1.80082	4.74717e-21	2.9618e-19	344.491	88.9456	216.718	msx1a
ENSDARG00000015879	-2.86065	5.94301e-21	3.69586e-19	136.545	10.7157	73.6304	pax8
ENSDARG00000091477	0.969682	6.568e-21	4.07131e-19	568.363	1139.03	853.695	znf1066
ENSDARG00000074868	0.791286	8.16172e-21	5.03685e-19	1001.44	1750.7	1376.07	AL929017.1
ENSDARG00000060434	-1.93027	8.17824e-21	5.03685e-19	266.87	61.5656	164.218	map1b
ENSDARG00000019962	2.00512	1.02408e-20	6.26687e-19	38.9175	185.082	112	dop1a
ENSDARG00000029472	-1.25506	1.30609e-20	7.91673e-19	622.155	253.162	437.659	afdna
ENSDARG00000017126	2.13779	1.32984e-20	8.03524e-19	57.0487	310.995	184.022	ilvbl
ENSDARG00000019235	-1.92591	1.58879e-20	9.56973e-19	234.703	55.2385	144.971	sema3aa
ENSDARG00000020235	0.845111	1.6242e-20	9.7523e-19	667.029	1205.96	936.494	sept9a
ENSDARG00000006128	-1.92043	1.92263e-20	1.15082e-18	211.505	48.8122	130.158	cep170aa
ENSDARG00000005108	1.04637	2.7424e-20	1.63638e-18	1144.9	2409.51	1777.21	oclna
ENSDARG00000036754	-0.955498	2.76696e-20	1.64591e-18	1081.08	550.43	815.754	hmgn3
ENSDARG00000101074	0.929912	3.00493e-20	1.78194e-18	1369.06	2635.58	2002.32	glud1b
ENSDARG00000105782	2.54541	3.05211e-20	1.80432e-18	13.8162	118.054	65.9353	CABZ01081777.1
ENSDARG00000004218	0.951068	3.10447e-20	1.82963e-18	345.057	677.262	511.16	rnd1b
ENSDARG00000079036	-0.73477	3.49069e-20	2.05094e-18	2898.15	1720.13	2309.14	znfl1k
ENSDARG00000042835	-2.04005	3.52276e-20	2.06346e-18	371.49	74.5912	223.04	tfdp2
ENSDARG00000043973	0.602924	3.75521e-20	2.19291e-18	2993.88	4577.22	3785.55	znf292b
ENSDARG00000079324	0.966969	3.79441e-20	2.20906e-18	455.755	891.056	673.406	ano9b
ENSDARG00000069476	0.770572	4.07543e-20	2.36548e-18	1231.94	2115.73	1673.83	spint2
ENSDARG00000016375	-1.39442	4.36328e-20	2.5249e-18	319.275	116.059	217.667	asns
ENSDARG00000060115	-1.71878	4.61541e-20	2.66276e-18	437.293	122.429	279.861	lrrn1
ENSDARG00000090768	0.8135	4.92398e-20	2.83225e-18	937.902	1679.01	1308.46	zp3.2
ENSDARG00000101127	0.666934	4.98119e-20	2.85658e-18	2083.16	3322.55	2702.85	map1lc3b
ENSDARG00000016505	-1.65834	5.42219e-20	3.1002e-18	336.852	99.0706	217.962	apbb1ip
ENSDARG00000035694	0.712608	5.69665e-20	3.24743e-18	27306.5	44961	36133.7	stm
ENSDARG00000100990	-1.54617	6.11571e-20	3.47597e-18	648.932	210.879	429.905	nme3
ENSDARG00000019498	1.03057	6.47941e-20	3.64599e-18	350.535	728.284	539.41	cry5
ENSDARG00000091419	-0.735779	6.49098e-20	3.64599e-18	5580.62	3339.77	4460.19	nrarpa
ENSDARG00000001889	-0.873917	6.45512e-20	3.64599e-18	2856.05	1560.58	2208.31	tuba1a
ENSDARG00000035028	0.941512	6.79766e-20	3.80709e-18	1034.74	1999.96	1517.35	lpcat4
ENSDARG00000002271	0.697764	6.92062e-20	3.86465e-18	2052.12	3359.68	2705.9	zfand5b
ENSDARG00000070792	0.757705	7.19286e-20	4.005e-18	759.529	1305.2	1032.36	lrrc15
ENSDARG00000092057	0.82178	7.34735e-20	4.07916e-18	738.384	1329.1	1033.74	si:dkey-90l23.1
ENSDARG00000034504	1.72293	7.62259e-20	4.21975e-18	83.8003	297.972	190.886	lmo1
ENSDARG00000088984	-1.04269	8.29229e-20	4.56409e-18	629.953	302.477	466.215	cep131
ENSDARG00000040717	0.719513	1.03262e-19	5.6673e-18	760.475	1259.71	1010.09	macc1
ENSDARG00000007996	0.61969	1.06234e-19	5.81371e-18	1303.86	2011.11	1657.49	pou2f1b
ENSDARG00000018968	0.877259	1.1631e-19	6.34704e-18	1697.33	3177.01	2437.17	acvr1ba
ENSDARG00000031907	0.632731	1.17238e-19	6.3795e-18	9725.32	15172.1	12448.7	ptbp1b
ENSDARG00000056561	0.799763	1.20224e-19	6.52341e-18	1439.05	2541.13	1990.09	asb11
ENSDARG00000079148	0.594622	1.21889e-19	6.59511e-18	1835.77	2778.04	2306.91	nckap5l
ENSDARG00000101669	-0.874058	1.33575e-19	7.20705e-18	764.878	412.564	588.721	elmod2
ENSDARG00000100019	0.637687	1.38252e-19	7.43841e-18	2352.91	3684.16	3018.54	arhgap11a
ENSDARG00000045893	-2.90266	1.40696e-19	7.54873e-18	1001.12	49.2564	525.187	kctd15a
ENSDARG00000071626	-1.78449	1.76805e-19	9.4332e-18	571.298	147.428	359.363	ptgdsb.2
ENSDARG00000031548	-0.832705	1.87728e-19	9.98816e-18	1520.95	840.667	1180.81	ephb3a
ENSDARG00000117411	-1.37959	2.00031e-19	1.0584e-17	286.785	105.265	196.025	CT997819.5
ENSDARG00000036865	0.697584	2.05549e-19	1.08162e-17	1272.3	2064.74	1668.52	slc2a12
ENSDARG00000060397	-1.47587	2.05071e-19	1.08162e-17	337.349	115.267	226.308	hhip
ENSDARG00000077883	0.798819	2.53889e-19	1.32868e-17	528.416	928.805	728.611	fam83d
ENSDARG00000053484	-1.10561	2.6353e-19	1.37538e-17	543.175	247.293	395.234	syne2b
ENSDARG00000097098	0.92085	2.8581e-19	1.48761e-17	1073.75	2060.1	1566.93	znf1004
ENSDARG00000104451	-1.11462	3.1546e-19	1.63749e-17	1692.83	767.265	1230.05	slc39a7
ENSDARG00000021032	0.986952	3.44319e-19	1.78246e-17	620.271	1255.8	938.035	foxd3
ENSDARG00000003216	-2.26853	3.73661e-19	1.92914e-17	183.7	29.8507	106.775	anxa2a
ENSDARG00000019438	1.66027	4.13917e-19	2.13123e-17	126.643	447.015	286.829	rnf13
ENSDARG00000021439	0.795652	4.21843e-19	2.16621e-17	953.504	1668.77	1311.14	ncoa4
ENSDARG00000002509	1.96191	4.40627e-19	2.25662e-17	51.6731	236.223	143.948	zgc:153911
ENSDARG00000076160	2.26394	4.74468e-19	2.42346e-17	20.7291	127.273	74.001	si:dkey-285e18.2
ENSDARG00000105019	1.53501	5.31468e-19	2.70738e-17	99.5464	308.142	203.844	BX248128.1
ENSDARG00000104963	1.59998	5.88243e-19	2.98865e-17	136.93	453.787	295.359	BX511166.1
ENSDARG00000015050	-0.69217	6.01319e-19	3.047e-17	12612.8	7810.18	10211.5	calm3a
ENSDARG00000032963	-2.07986	6.11542e-19	3.09063e-17	152.591	30.1641	91.3776	her12
ENSDARG00000105445	0.787924	6.63845e-19	3.34613e-17	1050.28	1831.74	1441.01	CR769769.2
ENSDARG00000014018	1.45038	6.75037e-19	3.39361e-17	179.078	519.991	349.534	lhx1a
ENSDARG00000037655	-1.35349	7.59573e-19	3.78876e-17	782.646	298.699	540.672	pls3
ENSDARG00000103996	0.878644	8.93347e-19	4.43294e-17	1187.68	2238.21	1712.94	spdl1
ENSDARG00000025465	-1.57361	8.91972e-19	4.43294e-17	410.572	126.792	268.682	spon2a
ENSDARG00000033182	1.12599	9.0235e-19	4.46605e-17	200.112	448.441	324.276	arl4ab
ENSDARG00000028982	0.836522	9.51509e-19	4.69722e-17	1218.57	2230.12	1724.35	pcca
ENSDARG00000105584	0.667182	9.6147e-19	4.73419e-17	1210.14	1924.3	1567.22	slc8b1
ENSDARG00000097445	-1.29816	1.06518e-18	5.23141e-17	722.464	289.236	505.85	si:dkey-195m11.8
ENSDARG00000095328	0.691006	1.20538e-18	5.90483e-17	769.188	1246.7	1007.95	si:ch211-191i18.4
ENSDARG00000056995	0.676451	1.21247e-18	5.92441e-17	4540.57	7310.85	5925.71	snai1a
ENSDARG00000077840	-2.65682	1.29264e-18	6.30005e-17	1263.55	96.5179	680.034	meis2a
ENSDARG00000009922	-2.31209	1.32104e-18	6.40588e-17	187.717	27.9757	107.846	dmbx1a
ENSDARG00000002403	0.586985	1.56097e-18	7.53117e-17	4352.11	6559.13	5455.62	nusap1
ENSDARG00000003938	-0.591128	1.6187e-18	7.7901e-17	2948.81	1952.68	2450.74	rpa1
ENSDARG00000038713	0.745386	1.62598e-18	7.8055e-17	599.063	1011.37	805.215	tep1
ENSDARG00000037488	-0.588741	1.64084e-18	7.85716e-17	10604.6	7064.48	8834.52	canx
ENSDARG00000010791	-1.42919	1.76226e-18	8.41753e-17	837.36	296.567	566.964	dla
ENSDARG00000012199	0.764101	2.01499e-18	9.60079e-17	559.659	957.268	758.464	gpt2
ENSDARG00000018010	-1.36252	2.1097e-18	1.00271e-16	962.387	359.592	660.99	crtap
ENSDARG00000079161	2.59096	2.2329e-18	1.05611e-16	60.5741	597.048	328.811	bsnb
ENSDARG00000075996	-0.928626	2.23309e-18	1.05611e-16	845.812	443.909	644.86	znfl1b
ENSDARG00000057143	-0.711092	2.68967e-18	1.26891e-16	2555.32	1556.56	2055.94	nradd
ENSDARG00000101277	-0.745583	2.76426e-18	1.3009e-16	1501.67	884.269	1192.97	znf207b
ENSDARG00000042561	0.885382	2.99309e-18	1.40514e-16	837.679	1547.23	1192.45	lpar2b
ENSDARG00000087645	1.08281	3.00786e-18	1.40757e-16	303.041	676.465	489.753	znf1064
ENSDARG00000027744	0.724656	3.01297e-18	1.40757e-16	718.259	1191.46	954.859	gadd45ba
ENSDARG00000011555	0.653729	3.10984e-18	1.44227e-16	1784.15	2824.11	2304.13	spag7
ENSDARG00000056594	-0.915931	3.10821e-18	1.44227e-16	1164.37	613.82	889.093	irx1b
ENSDARG00000033614	1.11033	3.17995e-18	1.47123e-16	509.946	1131.64	820.795	rasgef1ba
ENSDARG00000075931	-1.10044	3.68452e-18	1.70056e-16	586.404	269.017	427.71	acsl5
ENSDARG00000017320	0.634816	3.8045e-18	1.75172e-16	2688.33	4179.57	3433.95	f11r.1
ENSDARG00000040608	1.72325	4.00644e-18	1.84027e-16	92.6898	336.89	214.79	gcnt7
ENSDARG00000095744	-1.76819	4.0446e-18	1.85336e-16	324.22	87.075	205.647	si:dkey-269i1.4
ENSDARG00000101508	-0.939013	4.62758e-18	2.1104e-16	3807.02	1970.92	2888.97	nr6a1a
ENSDARG00000008433	-1.25602	4.75888e-18	2.16512e-16	511.06	207.043	359.051	unc45b
ENSDARG00000028118	1.85989	5.1491e-18	2.33312e-16	38.9004	166.367	102.634	dscamb
ENSDARG00000062997	-0.911206	5.1525e-18	2.33312e-16	3267.5	1710.92	2489.21	hyal2b
ENSDARG00000039335	-0.776007	5.47139e-18	2.46586e-16	1111.18	646.193	878.686	st6gal2a
ENSDARG00000056027	-3.09581	5.77339e-18	2.59586e-16	93.4643	3.63532	48.5498	hoxb8a
ENSDARG00000104225	1.04263	6.45262e-18	2.8877e-16	230.278	484.317	357.298	ndel1b
ENSDARG00000078691	0.669713	6.47852e-18	2.89253e-16	2434.89	3891.66	3163.27	gigyf1b
ENSDARG00000001447	-1.4538	6.5992e-18	2.93956e-16	308.523	106.924	207.723	mier1b
ENSDARG00000101961	1.81438	6.66298e-18	2.96108e-16	68.2989	277.776	173.038	abhd18
ENSDARG00000043180	-0.82459	6.83623e-18	3.03104e-16	1173.38	660.905	917.142	gpd1b
ENSDARG00000023768	2.17531	8.89192e-18	3.93339e-16	39.5049	231.779	135.642	mfsd4aa
ENSDARG00000020811	-0.927239	8.98742e-18	3.96648e-16	2276.09	1189.56	1732.83	efemp2b
ENSDARG00000003655	1.47605	9.24284e-18	4.06982e-16	113.576	342.681	228.129	tmem59l
ENSDARG00000035095	0.681163	9.40717e-18	4.13268e-16	1191.65	1924.46	1558.05	tdgf1
ENSDARG00000040110	0.598675	9.98898e-18	4.37823e-16	2909.72	4438.65	3674.18	kif20bb
ENSDARG00000020708	-2.26783	1.01947e-17	4.45821e-16	1257.23	194.745	725.986	mdkb
ENSDARG00000063133	0.880216	1.03512e-17	4.51633e-16	1015.37	1888.38	1451.88	slc4a10a
ENSDARG00000025131	-1.84962	1.09063e-17	4.74771e-16	384.848	95.3347	240.091	lbx2
ENSDARG00000103316	-0.719852	1.16235e-17	5.04845e-16	6095.02	3719.78	4907.4	si:ch211-212k18.5
ENSDARG00000004748	0.66135	1.33069e-17	5.76652e-16	788.96	1258.35	1023.66	zgc:100868
ENSDARG00000042526	2.1911	1.37432e-17	5.94214e-16	20.5816	122.477	71.5295	sebox
ENSDARG00000034616	-0.709089	1.53832e-17	6.62134e-16	1284.86	783.796	1034.33	mlf2
ENSDARG00000002795	-2.24062	1.56923e-17	6.73925e-16	838.098	134.004	486.051	meis3
ENSDARG00000041413	3.2515	1.58583e-17	6.79531e-16	2.55232	80.651	41.6017	adgrg11
ENSDARG00000070794	-0.591129	1.59835e-17	6.83366e-16	3009.3	1994.43	2501.87	greb1
ENSDARG00000061017	0.822563	1.63122e-17	6.95867e-16	456.001	815.573	635.787	spns2
ENSDARG00000016623	0.898478	1.64063e-17	6.98323e-16	366.619	693.121	529.87	si:ch211-195b13.1
ENSDARG00000062187	0.689756	1.64729e-17	6.99605e-16	1161.18	1886.16	1523.67	kif14
ENSDARG00000017500	-1.01223	1.65198e-17	7.00044e-16	803.223	393.117	598.17	rock2a
ENSDARG00000001558	0.594378	1.69531e-17	7.1682e-16	3687.96	5568.3	4628.13	kifc1
ENSDARG00000062790	-1.49576	1.85757e-17	7.81977e-16	267.806	89.4058	178.606	CU639469.1
ENSDARG00000005023	-2.40691	1.86742e-17	7.84398e-16	604.143	76.015	340.079	fkbp9
ENSDARG00000007329	0.617552	1.88455e-17	7.89861e-16	6927.46	10694.9	8811.19	tbx16
ENSDARG00000104541	-0.810874	1.95498e-17	8.1759e-16	1167.5	658.036	912.769	msh6
ENSDARG00000000370	-2.12165	2.08947e-17	8.71934e-16	121.831	21.9024	71.8669	triob
ENSDARG00000004246	-2.0101	2.22027e-17	9.22494e-16	237.514	48.5245	143.019	slit2
ENSDARG00000002909	0.87999	2.25246e-17	9.33846e-16	1665.6	3078.82	2372.21	tjp3
ENSDARG00000086126	0.752189	2.35403e-17	9.73847e-16	1138.8	1943.81	1541.3	trim33l
ENSDARG00000002609	-1.27518	2.68646e-17	1.10898e-15	561.822	224.45	393.136	rnf145a
ENSDARG00000014577	0.813829	2.70914e-17	1.11593e-15	860.292	1530.2	1195.25	rhpn2
ENSDARG00000078118	0.682381	3.15826e-17	1.29536e-15	2409.14	3890.94	3150.04	sinhcafl
ENSDARG00000102470	1.4414	3.17921e-17	1.30117e-15	117.646	337.394	227.52	mpp7a
ENSDARG00000042837	1.5314	3.2218e-17	1.31578e-15	192.71	615.003	403.857	atp1b3b
ENSDARG00000105575	-1.14849	3.40044e-17	1.38579e-15	731.331	324.56	527.945	si:dkey-6n21.12
ENSDARG00000101849	0.701916	3.8398e-17	1.56152e-15	1260.32	2052.26	1656.29	adipor2
ENSDARG00000035521	-0.734781	4.32401e-17	1.75471e-15	4840.07	2899.52	3869.8	sfrp1a
ENSDARG00000039196	-0.615662	4.63193e-17	1.87569e-15	5400.49	3505.8	4453.14	greb1l
ENSDARG00000022904	1.07167	4.67787e-17	1.89029e-15	499.91	1057.29	778.6	skilb
ENSDARG00000012718	1.9532	5.20409e-17	2.09413e-15	43.2308	199.272	121.251	wee2
ENSDARG00000102798	-0.745277	5.20416e-17	2.09413e-15	4159.92	2454.26	3307.09	mcm2
ENSDARG00000074663	-1.30381	5.47314e-17	2.19775e-15	301.244	117.549	209.396	zgc:162183
ENSDARG00000006353	0.797451	5.65524e-17	2.26139e-15	1984.81	3452.03	2718.42	itga5
ENSDARG00000075113	0.984293	6.32787e-17	2.52509e-15	385.158	766.225	575.692	nanog
ENSDARG00000088835	0.590961	6.58348e-17	2.61618e-15	3009.56	4567.34	3788.45	efs
ENSDARG00000025147	-1.25592	7.10258e-17	2.81662e-15	412.827	166.729	289.778	cd63
ENSDARG00000060054	0.598226	7.69203e-17	3.0378e-15	1316.57	2006.94	1661.76	epc1b
ENSDARG00000038235	-0.740904	7.8659e-17	3.10007e-15	2806.48	1678.14	2242.31	pkdccb
ENSDARG00000056012	0.727008	8.20432e-17	3.2202e-15	1327.93	2224.65	1776.29	eve1
ENSDARG00000099579	1.32269	8.73266e-17	3.42056e-15	380.484	966.44	673.462	aldh18a1
ENSDARG00000013881	-1.26776	9.897e-17	3.86084e-15	327.352	131.66	229.506	pi4k2b
ENSDARG00000023279	-0.878418	1.07539e-16	4.18658e-15	1363.81	730.493	1047.15	psmd4b
ENSDARG00000059128	-0.711336	1.16345e-16	4.51108e-15	1466.28	894.881	1180.58	uqcrh
ENSDARG00000104735	-2.21696	1.28176e-16	4.95976e-15	191.136	30.3875	110.762	nkx6.2
ENSDARG00000018508	0.985153	1.442e-16	5.55736e-15	352.953	715.484	534.218	zdhhc8b
ENSDARG00000053468	0.687686	1.50341e-16	5.78239e-15	1990.99	3222.13	2606.56	adam10a
ENSDARG00000039429	0.876051	1.51576e-16	5.81822e-15	741.116	1370.87	1055.99	adka
ENSDARG00000086445	1.97299	1.61818e-16	6.19894e-15	27.8344	134.955	81.3945	adgrf7
ENSDARG00000103308	1.06222	1.63209e-16	6.23973e-15	436.341	936.928	686.634	mst1
ENSDARG00000035147	1.29087	1.64651e-16	6.26982e-15	3618.72	9227.45	6423.09	lrwd1
ENSDARG00000040070	-1.15298	1.64569e-16	6.26982e-15	393.473	172	282.737	coil
ENSDARG00000071418	-1.23976	2.03251e-16	7.70904e-15	718.055	292.655	505.355	gbx1
ENSDARG00000038754	0.682421	2.13356e-16	8.0604e-15	1340.33	2176.2	1758.26	plk3
ENSDARG00000045331	0.607887	2.51317e-16	9.47583e-15	1025.27	1567.34	1296.31	pkp4
ENSDARG00000008796	-1.49595	2.58084e-16	9.70643e-15	232.994	77.271	155.133	her5
ENSDARG00000015567	-2.50769	2.6036e-16	9.74011e-15	609.801	55.8014	332.801	zic1
ENSDARG00000104566	-0.94066	2.67239e-16	9.95857e-15	1838.88	953.82	1396.35	foxi1
ENSDARG00000045878	-0.849129	2.99405e-16	1.11355e-14	979.106	536.088	757.597	nudt4b
ENSDARG00000036774	0.699701	3.00438e-16	1.11523e-14	1294.99	2126.16	1710.57	rgs12b
ENSDARG00000102550	0.671419	3.07294e-16	1.13847e-14	726.015	1165.06	945.535	CABZ01080371.1
ENSDARG00000086927	-1.28155	3.1966e-16	1.182e-14	553.915	222.389	388.152	pik3c2b
ENSDARG00000021987	0.603665	3.40516e-16	1.25396e-14	1187.22	1806.17	1496.7	plecb
ENSDARG00000103347	-0.795856	3.41085e-16	1.25396e-14	1947.84	1131.41	1539.63	cyp2aa3
ENSDARG00000095745	1.15613	3.42025e-16	1.25501e-14	138.569	320.109	229.339	si:ch73-138e16.3
ENSDARG00000011582	-1.44176	3.48046e-16	1.27466e-14	449.073	158.001	303.537	sox5
ENSDARG00000055678	0.644561	3.7902e-16	1.38545e-14	39436.7	62004.9	50720.8	akap12b
ENSDARG00000070346	-2.78094	4.07785e-16	1.48776e-14	227.726	8.47394	118.1	hoxc8a
ENSDARG00000070705	2.64222	4.17297e-16	1.51957e-14	8.2828	99.8673	54.075	zgc:64022
ENSDARG00000070546	-0.774682	4.32066e-16	1.57036e-14	3800.09	2180.04	2990.07	msgn1
ENSDARG00000036071	-1.09428	4.36325e-16	1.58284e-14	371.848	169.369	270.608	gtf2h4
ENSDARG00000002745	-0.803772	4.54323e-16	1.64501e-14	2758.9	1578.72	2168.81	tdh
ENSDARG00000057575	0.960782	4.70027e-16	1.69866e-14	245.526	482.665	364.096	pnp4a
ENSDARG00000012368	-0.68824	4.98379e-16	1.79435e-14	970.952	597.989	784.471	ttc21b
ENSDARG00000095254	-1.72344	5.03186e-16	1.80826e-14	329.84	92.4118	211.126	si:dkey-239j18.2
ENSDARG00000092998	0.745712	5.27832e-16	1.88974e-14	998.933	1679.54	1339.24	si:ch211-202f5.3
ENSDARG00000102594	-2.04823	5.65368e-16	2.01659e-14	193.899	37.2586	115.579	zgc:194627
ENSDARG00000017522	-0.985076	5.92743e-16	2.1103e-14	460.055	225.882	342.969	ctdp1
ENSDARG00000001129	-0.832903	6.48696e-16	2.30522e-14	1472.87	821.755	1147.31	dicer1
ENSDARG00000057010	1.18631	6.63423e-16	2.35319e-14	233.624	562.801	398.212	si:dkey-154b15.1
ENSDARG00000023394	0.742805	6.97292e-16	2.46875e-14	1751.94	2956.54	2354.24	slc37a2
ENSDARG00000094888	1.37947	7.21204e-16	2.544e-14	130.081	359.45	244.766	znf1061
ENSDARG00000097512	-2.02207	7.208e-16	2.544e-14	126.987	24.9048	75.9457	BX649529.1
ENSDARG00000098377	1.21802	7.49916e-16	2.64042e-14	158.987	382.25	270.618	tnfrsf11b
ENSDARG00000041665	1.06633	7.8061e-16	2.74345e-14	176.6	380.334	278.467	mkrn1
ENSDARG00000037244	0.662447	7.87487e-16	2.76255e-14	1026.83	1635.22	1331.02	gpr137
ENSDARG00000092503	-1.51395	7.94866e-16	2.78334e-14	227.872	74.5632	151.218	arid1b
ENSDARG00000099774	-1.15158	8.15113e-16	2.84903e-14	378.284	165.973	272.128	cyb5b
ENSDARG00000035253	-2.20844	8.38477e-16	2.92535e-14	118.867	18.7593	68.813	npr3
ENSDARG00000068401	-0.595721	8.49457e-16	2.95827e-14	7379.65	4876.08	6127.87	yap1
ENSDARG00000105231	0.697712	9.12999e-16	3.17379e-14	1822.11	2987.39	2404.75	kmt5aa
ENSDARG00000068192	-1.45877	9.17796e-16	3.18469e-14	190.709	64.5514	127.63	taf4a
ENSDARG00000115457	1.03803	1.01002e-15	3.49834e-14	270.631	579.368	425	zp3.2
ENSDARG00000018492	-0.878362	1.01574e-15	3.5118e-14	1876.29	1013.99	1445.14	znf503
ENSDARG00000069266	-1.50642	1.06524e-15	3.67633e-14	403.09	132.076	267.583	esrra
ENSDARG00000055493	1.93773	1.07474e-15	3.70243e-14	31.7946	149.166	90.4801	hic1
ENSDARG00000035132	0.798077	1.12693e-15	3.87527e-14	1099.52	1924.49	1512.01	rgs3b
ENSDARG00000056438	-1.79533	1.12964e-15	3.87761e-14	1204.4	304.143	754.274	her9
ENSDARG00000100651	-0.678809	1.18537e-15	4.06163e-14	1432.54	887.583	1160.06	PDCL3
ENSDARG00000007406	-1.78549	1.20377e-15	4.11731e-14	175.592	43.5156	109.554	phox2a
ENSDARG00000100011	1.28252	1.22385e-15	4.17855e-14	120.416	310.76	215.588	strn
ENSDARG00000094160	1.03182	1.28969e-15	4.3955e-14	528.195	1094.23	811.215	si:ch73-160h15.3
ENSDARG00000102050	0.761594	1.31779e-15	4.48328e-14	442.775	757.169	599.972	MCOLN3
ENSDARG00000105311	-0.593404	1.43225e-15	4.85546e-14	3170.6	2106.95	2638.78	BX927327.1
ENSDARG00000058560	-0.614075	1.4855e-15	5.02708e-14	1879.52	1223.71	1551.61	adrm1
ENSDARG00000074301	-0.983563	1.51e-15	5.10098e-14	1528.06	771.155	1149.61	cth
ENSDARG00000093865	1.96125	1.52245e-15	5.13398e-14	43.0081	203.876	123.442	CR356223.1
ENSDARG00000023532	0.722747	1.56014e-15	5.25185e-14	1044.37	1745.12	1394.75	pinx1
ENSDARG00000076920	0.745288	1.57288e-15	5.28542e-14	824.075	1401.22	1112.65	ZNF335
ENSDARG00000056803	0.755378	1.58219e-15	5.3074e-14	1572.42	2656.25	2114.33	ap1s1
ENSDARG00000032746	-2.10664	1.66743e-15	5.56409e-14	135.349	23.8811	79.6152	tnfsf10l3
ENSDARG00000055373	-1.41494	1.67573e-15	5.58207e-14	333.765	119.958	226.862	sema3fb
ENSDARG00000062517	0.980496	1.70562e-15	5.67178e-14	213.266	428.117	320.692	si:ch211-107n13.1
ENSDARG00000034855	0.708583	1.76295e-15	5.85226e-14	896.217	1487.12	1191.67	ccnb3
ENSDARG00000001897	0.945445	1.99806e-15	6.60631e-14	331.863	653.657	492.76	man2b1
ENSDARG00000053713	-1.34954	2.16956e-15	7.15247e-14	323.748	121.413	222.581	ccdc88c
ENSDARG00000006467	0.687803	2.1921e-15	7.21433e-14	1895.19	3102.53	2498.86	pcdh8
ENSDARG00000093787	1.91202	2.3928e-15	7.84789e-14	30.4783	139.816	85.1473	CR450686.3
ENSDARG00000088178	0.589133	2.41373e-15	7.90301e-14	1795.49	2690.66	2243.08	tp53inp2
ENSDARG00000079376	-1.12931	2.50554e-15	8.18961e-14	1121.96	510.278	816.122	zgc:174153
ENSDARG00000074636	0.853475	2.59134e-15	8.45563e-14	617.659	1129.67	873.666	cep170b
ENSDARG00000037158	0.681124	2.66179e-15	8.67074e-14	2211.62	3545.75	2878.68	rcc1
ENSDARG00000007891	-1.90858	2.86293e-15	9.31012e-14	156.503	34.3669	95.4347	meox1
ENSDARG00000002707	-1.18215	3.00017e-15	9.7234e-14	363.645	154.765	259.205	her11
ENSDARG00000078757	-1.01492	3.0887e-15	9.97655e-14	442.118	215.965	329.041	si:ch211-212c13.8
ENSDARG00000003599	-0.655626	3.19413e-15	1.02997e-13	12803.1	8077.07	10440.1	rpl3
ENSDARG00000076309	1.46101	3.4361e-15	1.10614e-13	117.147	336.193	226.67	mxra5b
ENSDARG00000042221	-1.17647	3.62473e-15	1.16295e-13	636.36	273.488	454.924	mthfd1l
ENSDARG00000089765	1.64009	3.67003e-15	1.17355e-13	50.3701	181.138	115.754	si:ch211-286b5.4
ENSDARG00000053127	0.605435	3.66481e-15	1.17355e-13	1661.13	2541.23	2101.18	helb
ENSDARG00000101245	1.66427	3.97055e-15	1.26753e-13	928.162	3345.46	2136.81	znf1063
ENSDARG00000099203	-1.16994	4.00762e-15	1.27724e-13	610.182	263.412	436.797	atp1b2a
ENSDARG00000104665	0.669177	4.31637e-15	1.37335e-13	1151.91	1849.88	1500.89	kirrel3l
ENSDARG00000051761	0.770217	4.61327e-15	1.46296e-13	583.503	1007.07	795.288	trim44
ENSDARG00000044811	0.611063	4.88002e-15	1.54244e-13	2347.95	3612.78	2980.36	cdk9
ENSDARG00000079575	-2.04583	5.04741e-15	1.5901e-13	99.9266	18.7503	59.3385	aff3
ENSDARG00000052846	-2.54258	5.08839e-15	1.60038e-13	355.281	27.7868	191.534	fsta
ENSDARG00000092199	-1.59257	5.1401e-15	1.61399e-13	246.979	74.3073	160.643	si:ch211-250c4.4
ENSDARG00000102291	0.736519	5.19834e-15	1.62961e-13	550.258	926.546	738.402	eef1da
ENSDARG00000020164	1.06003	5.42176e-15	1.69687e-13	760.793	1649.86	1205.33	efnb2a
ENSDARG00000015404	-1.85621	5.45428e-15	1.70426e-13	134.507	31.1486	82.8277	arl3l2
ENSDARG00000025302	-2.11916	5.6217e-15	1.75371e-13	93.3318	16.072	54.7019	dixdc1a
ENSDARG00000052567	-1.13039	5.9218e-15	1.84433e-13	887.001	396.898	641.95	tmem35
ENSDARG00000093255	1.18028	6.18202e-15	1.91603e-13	250.394	591.928	421.161	si:dkey-229d11.3
ENSDARG00000053131	1.33953	6.25898e-15	1.93675e-13	105.048	281.051	193.049	irak3
ENSDARG00000077664	0.679186	6.27545e-15	1.93871e-13	1153.24	1874.63	1513.94	zgc:110239
ENSDARG00000075437	-1.09608	6.46897e-15	1.99207e-13	931.433	450.191	690.812	shc1
ENSDARG00000088927	1.34139	6.87972e-15	2.11177e-13	96.9346	258.816	177.875	CR450793.1
ENSDARG00000057062	-1.91839	6.96244e-15	2.13374e-13	145.666	31.3746	88.5204	si:dkey-157g16.6
ENSDARG00000023578	1.79991	7.27615e-15	2.22276e-13	36.795	151.392	94.0932	lpp
ENSDARG00000035559	0.655243	7.27602e-15	2.22276e-13	3042.01	4851.44	3946.73	tp53
ENSDARG00000051809	1.01026	7.37547e-15	2.24594e-13	275.058	573.092	424.075	btr12
ENSDARG00000019995	0.670425	7.803e-15	2.37236e-13	614.028	984.059	799.044	bmp4
ENSDARG00000021566	0.785762	8.09865e-15	2.45835e-13	363.955	634.122	499.038	OTOP1
ENSDARG00000017798	-0.637685	8.62313e-15	2.61341e-13	1853.12	1190.97	1522.05	bcor
ENSDARG00000091253	-2.09979	1.04389e-14	3.15374e-13	204.546	35.229	119.888	smyd1b
ENSDARG00000090764	1.87904	1.05567e-14	3.1843e-13	69.9878	316.856	193.422	bcas3
ENSDARG00000063627	0.709472	1.09132e-14	3.28665e-13	1667.45	2752.86	2210.15	bop1
ENSDARG00000077726	0.635942	1.11832e-14	3.36267e-13	803.726	1247.28	1025.5	nocta
ENSDARG00000097663	0.69383	1.1516e-14	3.45733e-13	622.071	1013.61	817.841	BX324206.3
ENSDARG00000007751	1.90191	1.17038e-14	3.5082e-13	39.5068	181.309	110.408	lmnl3
ENSDARG00000004875	1.71392	1.17389e-14	3.51324e-13	41.2267	156.196	98.7113	tmc6b
ENSDARG00000098801	0.751929	1.17978e-14	3.52534e-13	416.415	708.98	562.698	sbno2a
ENSDARG00000056267	-1.25122	1.22781e-14	3.66316e-13	391.124	157.672	274.398	dixdc1b
ENSDARG00000100591	0.718939	1.26287e-14	3.76189e-13	1308.84	2167.9	1738.37	sox32
ENSDARG00000052124	-1.46496	1.27743e-14	3.79936e-13	545.148	187.189	366.169	accs
ENSDARG00000012981	0.624169	1.40373e-14	4.16208e-13	1314.26	2043.92	1679.09	osbpl7
ENSDARG00000100214	1.14161	1.46414e-14	4.33448e-13	283.756	659.308	471.532	si:dkey-247i3.6
ENSDARG00000068989	1.58727	1.51647e-14	4.48248e-13	48.8706	164.974	106.922	gabra1
ENSDARG00000027310	-2.68215	1.57974e-14	4.6623e-13	98.706	6.05773	52.3819	lsp1a
ENSDARG00000068761	0.863672	1.60623e-14	4.73318e-13	362.46	666.136	514.298	mespab
ENSDARG00000078026	-1.58894	1.63257e-14	4.80343e-13	249.198	74.7676	161.983	zcchc24
ENSDARG00000092290	0.71742	2.10362e-14	6.15157e-13	737.682	1224.51	981.095	si:dkeyp-26a9.2
ENSDARG00000099430	1.12787	2.20458e-14	6.43698e-13	470.945	1094.16	782.55	atg16l1
ENSDARG00000071670	-0.780211	2.21063e-14	6.44481e-13	2848.32	1664.38	2256.35	tma7
ENSDARG00000005191	0.629696	2.22376e-14	6.46343e-13	1090.58	1691.52	1391.05	ahcy
ENSDARG00000046054	-1.1742	2.22299e-14	6.46343e-13	686.284	296.398	491.341	CT027815.1
ENSDARG00000117555	-0.875576	2.25574e-14	6.54644e-13	887.497	480.55	684.023	FP236157.6
ENSDARG00000044914	0.890078	2.29605e-14	6.65333e-13	320.985	608.063	464.524	suclg2
ENSDARG00000061773	0.726485	2.31132e-14	6.68745e-13	618.774	1034.19	826.481	neurl1ab
ENSDARG00000007398	1.0126	2.35265e-14	6.78654e-13	309.417	640.684	475.051	lrrk1
ENSDARG00000074502	-1.07396	2.34927e-14	6.78654e-13	500.799	233.897	367.348	zmiz1a
ENSDARG00000043443	0.699014	2.36647e-14	6.80592e-13	641.42	1050.29	845.856	kcnj13
ENSDARG00000030972	-0.635599	2.39074e-14	6.86539e-13	2250.33	1444.95	1847.64	dnaja1
ENSDARG00000016936	-1.41625	2.47333e-14	7.08134e-13	261.209	88.5177	174.863	hmcn1
ENSDARG00000038980	-0.857732	2.4901e-14	7.11871e-13	812.043	444.338	628.191	txndc12
ENSDARG00000101831	-2.55843	2.58883e-14	7.38993e-13	94.7433	7.65679	51.2	irx1a
ENSDARG00000044545	-0.739238	2.71635e-14	7.7424e-13	3275.72	1962.58	2619.15	zgc:77262
ENSDARG00000112644	-1.10684	2.74684e-14	7.81767e-13	534.065	246.214	390.14	CU459056.1
ENSDARG00000000887	0.741382	2.78084e-14	7.9027e-13	2540.8	4274.7	3407.75	zgc:56699
ENSDARG00000060682	-0.904429	2.79091e-14	7.91958e-13	1123.18	602.463	862.824	agr1
ENSDARG00000061600	-0.701952	2.9752e-14	8.41756e-13	2006.91	1239.97	1623.44	cemip2
ENSDARG00000007786	-0.827966	3.14185e-14	8.87595e-13	686.575	384.497	535.536	tmx2b
ENSDARG00000034080	0.975754	3.27166e-14	9.21551e-13	768.98	1556.7	1162.84	plcd1b
ENSDARG00000059646	0.686302	3.42556e-14	9.63483e-13	2097.7	3399.9	2748.8	nt5dc2
ENSDARG00000058801	-0.760394	3.44319e-14	9.67021e-13	936.842	546.765	741.803	rev3l
ENSDARG00000017078	1.01418	3.4687e-14	9.72761e-13	190.471	396.946	293.709	mespaa
ENSDARG00000026329	-2.19157	3.61448e-14	1.01216e-12	141.571	20.149	80.86	arhgap29a
ENSDARG00000075164	1.15709	3.84312e-14	1.07305e-12	192.925	434.676	313.801	mylk5
ENSDARG00000105118	1.28392	4.02855e-14	1.12155e-12	198.267	515.301	356.784	GGH
ENSDARG00000091771	-1.13013	4.38632e-14	1.21586e-12	687.186	308.349	497.768	lysmd2
ENSDARG00000114425	0.772861	4.77888e-14	1.32275e-12	371.894	641.869	506.882	med8
ENSDARG00000068978	0.815434	4.94247e-14	1.36213e-12	610.091	1089.53	849.812	glo1
ENSDARG00000077288	2.11498	5.04963e-14	1.38767e-12	21.6556	130.12	75.8879	si:ch211-188c16.1
ENSDARG00000052893	-2.46268	5.19058e-14	1.42436e-12	266.927	9.20128	138.064	rx3
ENSDARG00000069706	-0.922552	5.50904e-14	1.50959e-12	459.754	238.66	349.207	prmt6
ENSDARG00000074597	-1.6074	5.62821e-14	1.54004e-12	264.119	78.0675	171.093	lzts2a
ENSDARG00000005128	-1.12998	5.68168e-14	1.55245e-12	362.744	158.692	260.718	rnaseh2b
ENSDARG00000018524	-0.631851	5.87608e-14	1.60328e-12	4152.7	2681.62	3417.16	midn
ENSDARG00000020785	1.89374	5.95951e-14	1.62373e-12	42.6713	198.206	120.438	lama4
ENSDARG00000101986	0.740873	6.088e-14	1.65639e-12	769.478	1291.48	1030.48	irf6
ENSDARG00000089094	0.803664	6.89336e-14	1.87019e-12	725.854	1282.24	1004.05	si:dkey-160o24.3
ENSDARG00000110967	1.63197	6.95084e-14	1.88312e-12	43.848	155.775	99.8114	FP102169.1
ENSDARG00000076001	-2.77592	7.02442e-14	1.90036e-12	66.9999	3.11068	35.0553	pip5k1ca
ENSDARG00000098954	1.20123	7.199e-14	1.94211e-12	130.808	316.263	223.536	stard13b
ENSDARG00000004714	-1.60754	7.3346e-14	1.97591e-12	278.912	81.4167	180.164	tcf12
ENSDARG00000040277	0.605051	7.58002e-14	2.03841e-12	789.874	1211.11	1000.49	fbxo32
ENSDARG00000104716	0.645851	7.70121e-14	2.06595e-12	1907.86	2947.48	2427.67	zgc:91849
ENSDARG00000001452	-1.40666	8.03253e-14	2.15182e-12	198.755	69.4854	134.12	adam8a
ENSDARG00000060506	-0.897429	8.15848e-14	2.18251e-12	1697.92	909.812	1303.87	sos2
ENSDARG00000019596	-0.742974	8.18861e-14	2.18751e-12	918.775	542.167	730.471	nrd1a
ENSDARG00000067524	0.821395	8.23589e-14	2.19708e-12	593.721	1057.09	825.404	fut9b
ENSDARG00000045095	1.49544	8.37205e-14	2.2303e-12	82.6437	255.088	168.866	elac1
ENSDARG00000099572	-0.610542	8.62681e-14	2.29497e-12	9896.52	6516.51	8206.52	hmgn2
ENSDARG00000102792	-1.9748	8.73074e-14	2.3194e-12	147.619	28.9436	88.2815	si:ch211-106f21.1
ENSDARG00000006350	-1.5547	9.11883e-14	2.41914e-12	275.283	87.2411	181.262	nkx1.2la
ENSDARG00000098153	-1.09	9.14088e-14	2.42164e-12	366.35	165.308	265.829	lhfpl2b
ENSDARG00000074727	-0.640561	9.33881e-14	2.47066e-12	1162.44	744.274	953.355	dnajc10
ENSDARG00000016154	-0.74865	9.79834e-14	2.58865e-12	1357.29	803.595	1080.44	zfp36l1a
ENSDARG00000009315	-0.987239	9.82501e-14	2.59212e-12	430.063	213.867	321.965	clgn
ENSDARG00000018491	-1.03131	1.05117e-13	2.76948e-12	440.302	210.728	325.515	pdia4
ENSDARG00000062485	0.749275	1.06844e-13	2.81111e-12	1203.64	1980.42	1592.03	dock11
ENSDARG00000056156	2.4468	1.07571e-13	2.82635e-12	9.64978	97.7352	53.6925	npdc1b
ENSDARG00000026395	-1.84545	1.08084e-13	2.83594e-12	114.52	25.8827	70.2012	rfx4
ENSDARG00000042667	-2.09816	1.1011e-13	2.88122e-12	1078.3	178.071	628.187	klf2a
ENSDARG00000030006	0.635049	1.13188e-13	2.94965e-12	708.613	1100.47	904.543	slc6a7
ENSDARG00000070057	-1.0114	1.13102e-13	2.94965e-12	449.456	218.864	334.16	si:dkey-69o16.5
ENSDARG00000005172	0.887901	1.18746e-13	3.0903e-12	894.955	1700	1297.48	dynll2b
ENSDARG00000045423	1.01208	1.2171e-13	3.16314e-12	317.384	665.62	491.502	si:ch211-146l10.8
ENSDARG00000043442	0.618356	1.21875e-13	3.16314e-12	1646.18	2512.85	2079.51	zgc:153665
ENSDARG00000115416	2.43741	1.26839e-13	3.28751e-12	6.71504	75.6052	41.1601	BX649556.2
ENSDARG00000103155	-0.921172	1.2788e-13	3.31001e-12	966.819	501.003	733.911	ext1a
ENSDARG00000102366	1.0838	1.31239e-13	3.39238e-12	201.253	446.219	323.736	micall2a
ENSDARG00000094308	1.42696	1.31697e-13	3.39962e-12	145.333	413.076	279.204	si:dkey-247i3.6
ENSDARG00000071652	-0.733164	1.34042e-13	3.4555e-12	962.625	576.352	769.488	rrp8
ENSDARG00000100718	1.38791	1.37372e-13	3.53659e-12	77.3547	215.516	146.435	me2
ENSDARG00000045254	-0.588867	1.40356e-13	3.60857e-12	1453.61	966.318	1209.96	zmp:0000000624
ENSDARG00000117369	-1.28836	1.43239e-13	3.67775e-12	231.923	89.4801	160.701	FO834799.2
ENSDARG00000074311	-1.4025	1.47527e-13	3.77268e-12	187.84	65.9023	126.871	mast2
ENSDARG00000099109	-1.08885	1.54323e-13	3.93595e-12	286.33	130.577	208.453	CU929444.1
ENSDARG00000043236	1.82779	1.76269e-13	4.47163e-12	48.4166	201.932	125.174	ccna1
ENSDARG00000089750	-1.55496	1.76493e-13	4.47163e-12	333.266	102.974	218.12	si:dkey-26g8.5
ENSDARG00000098745	1.40847	1.77019e-13	4.47311e-12	77.5479	226.528	152.038	tfec
ENSDARG00000015070	-0.751995	1.80681e-13	4.55962e-12	771.625	454.179	612.902	pola2
ENSDARG00000079501	-1.46988	1.9292e-13	4.8621e-12	243.425	80.0993	161.762	si:ch211-149l1.2
ENSDARG00000031228	-2.42014	2.16334e-13	5.44503e-12	77.2691	7.39688	42.333	podxl
ENSDARG00000078784	0.60113	2.33444e-13	5.86027e-12	5008	7661.21	6334.6	mgaa
ENSDARG00000087897	-0.950613	2.38673e-13	5.98236e-12	800.27	407.938	604.104	macroh2a2
ENSDARG00000068516	-1.38792	2.42758e-13	6.0623e-12	281.153	99.9412	190.547	hapln1b
ENSDARG00000079089	0.966756	2.45029e-13	6.11106e-12	195.564	393.309	294.436	fbxw8
ENSDARG00000015970	-1.04245	2.576e-13	6.4079e-12	987.276	477.283	732.279	phip
ENSDARG00000086678	1.54248	2.72131e-13	6.75182e-12	92.2504	306.09	199.17	ascc3
ENSDARG00000012860	1.33015	2.74465e-13	6.79211e-12	121.034	315.388	218.211	tmprss4b
ENSDARG00000036830	-1.49892	2.88621e-13	7.12404e-12	322.534	103.98	213.257	krt91
ENSDARG00000069966	0.607928	3.13273e-13	7.70273e-12	7104.17	10638.4	8871.29	alox5b.3
ENSDARG00000100524	0.695687	3.21419e-13	7.88278e-12	595.038	972.248	783.643	abca3b
ENSDARG00000053963	0.73991	3.26166e-13	7.98898e-12	522.37	876.623	699.496	npm2b
ENSDARG00000008170	-1.05489	3.31558e-13	8.11068e-12	540.911	256.866	398.888	dbnla
ENSDARG00000103125	1.36119	3.39122e-13	8.26405e-12	143.312	399.433	271.373	tsc2
ENSDARG00000098639	2.2675	3.49269e-13	8.50052e-12	62.6595	502.345	282.502	pycr1b
ENSDARG00000074806	-1.05288	3.50264e-13	8.5139e-12	861.671	410.335	636.003	afap1l2
ENSDARG00000077643	-1.54488	3.51875e-13	8.54223e-12	235.316	71.9388	153.627	lypd6b
ENSDARG00000069929	-1.8977	3.76675e-13	9.13269e-12	115.555	24.5544	70.0548	CABZ01053976.1
ENSDARG00000086034	-1.49381	3.86115e-13	9.33794e-12	202.023	65.3772	133.7	nectin1b
ENSDARG00000044179	-1.05976	3.8832e-13	9.37943e-12	299.726	139.629	219.677	rbms2a
ENSDARG00000075116	-0.735269	4.15009e-13	9.98629e-12	779.491	463.693	621.592	sall2
ENSDARG00000056722	-0.630467	4.15722e-13	9.99088e-12	5030.04	3274.38	4152.21	cd99l2
ENSDARG00000061543	-1.43094	4.26675e-13	1.02413e-11	468.525	162.717	315.621	ccdc85b
ENSDARG00000062593	0.624069	4.40198e-13	1.05526e-11	846.759	1313.36	1080.06	stox1
ENSDARG00000001621	1.4017	4.54799e-13	1.08754e-11	64.2812	182.281	123.281	nfyal
ENSDARG00000012306	1.38397	4.57711e-13	1.09178e-11	69.1148	197.531	133.323	syt13
ENSDARG00000089643	-1.51696	4.57419e-13	1.09178e-11	181.868	56.9417	119.405	mcama
ENSDARG00000103370	-1.9549	4.62476e-13	1.10177e-11	95.9234	18.8795	57.4015	lrrc8da
ENSDARG00000097196	1.82074	4.66119e-13	1.10907e-11	29.5466	127.381	78.464	CR847531.1
ENSDARG00000077777	-0.708781	4.97093e-13	1.17838e-11	3462.16	2137.44	2799.8	tmsb4x
ENSDARG00000016304	0.704968	5.17892e-13	1.22617e-11	624.299	1026.96	825.629	tfdp1b
ENSDARG00000099247	1.75937	5.33189e-13	1.26083e-11	237.379	966.27	601.825	si:dkey-68o6.5
ENSDARG00000078983	-1.04444	5.37897e-13	1.26883e-11	666.548	316.923	491.735	fam118b
ENSDARG00000010332	1.80492	5.39945e-13	1.27209e-11	33.6907	144.693	89.1918	zgc:56231
ENSDARG00000025641	-0.871577	5.75346e-13	1.35051e-11	1120.78	607.149	863.966	gli2a
ENSDARG00000079524	-0.833727	5.83164e-13	1.36719e-11	1083.69	619.175	851.431	znfl1g
ENSDARG00000021664	-0.900537	5.85702e-13	1.37146e-11	1115.19	591.752	853.471	fzd3a
ENSDARG00000002021	1.12964	6.20195e-13	1.45045e-11	141.401	319.703	230.552	pygb
ENSDARG00000044688	0.752701	6.22199e-13	1.45337e-11	431.526	736.654	584.09	dusp4
ENSDARG00000092809	-2.65879	6.499e-13	1.51438e-11	58.1733	3.39989	30.7866	hoxc9a
ENSDARG00000087651	-1.40289	6.83838e-13	1.59152e-11	234.52	83.1803	158.85	ctslb
ENSDARG00000111240	0.696944	6.91976e-13	1.60656e-11	703.981	1140.85	922.416	dhrs13a.2
ENSDARG00000011553	-0.787125	7.58147e-13	1.75593e-11	1177.21	686.423	931.816	atp5pb
ENSDARG00000054562	-1.81603	7.65195e-13	1.77011e-11	141.534	32.8658	87.1998	her15.1
ENSDARG00000008720	-1.75404	7.9324e-13	1.83278e-11	131.678	32.5856	82.1316	lmo3
ENSDARG00000051836	0.817147	8.4755e-13	1.94886e-11	329.965	586.846	458.405	si:dkeyp-19e1.3
ENSDARG00000028067	1.23755	8.79222e-13	2.01684e-11	135.626	337.483	236.555	bnip3lb
ENSDARG00000103746	0.647774	9.04524e-13	2.06992e-11	526.549	828.968	677.759	mapkbp1
ENSDARG00000079248	-0.637971	9.37283e-13	2.14233e-11	3364.16	2158.84	2761.5	mn1b
ENSDARG00000077906	0.645216	9.69548e-13	2.21344e-11	658.831	1036.48	847.657	rnf165a
ENSDARG00000079374	-0.927217	1.05324e-12	2.39026e-11	1044.79	545.958	795.376	tjp1b
ENSDARG00000078052	-2.07247	1.09436e-12	2.4777e-11	93.4747	15.6064	54.5405	emilin3a
ENSDARG00000099076	0.989019	1.12635e-12	2.54713e-11	348.638	753.976	551.307	CU467646.4
ENSDARG00000098431	2.01795	1.21858e-12	2.74273e-11	15.0298	85.3501	50.19	comp
ENSDARG00000079369	-0.936346	1.22809e-12	2.76089e-11	562.956	289.899	426.428	si:ch211-212g7.6
ENSDARG00000076781	-1.51389	1.3114e-12	2.94473e-11	273.755	88.2482	181.002	trim45
ENSDARG00000003035	-0.601559	1.35681e-12	3.04312e-11	5517.65	3653.81	4585.73	hspa9
ENSDARG00000034503	0.645191	1.4318e-12	3.19635e-11	606.337	957.697	782.017	per2
ENSDARG00000104375	0.726356	1.45425e-12	3.24269e-11	1162.98	1946.91	1554.95	sec24a
ENSDARG00000042130	0.771739	1.46916e-12	3.27214e-11	342.573	593.108	467.841	zp3a.2
ENSDARG00000104314	1.01871	1.47752e-12	3.28691e-11	359.271	751.801	555.536	nrg1
ENSDARG00000114552	0.814677	1.48111e-12	3.28728e-11	271.488	485.37	378.429	siva1
ENSDARG00000096563	-1.53754	1.47949e-12	3.28728e-11	233.909	73.6785	153.794	BX322603.1
ENSDARG00000092477	1.60564	1.62086e-12	3.58498e-11	36.7028	128.653	82.6779	BX284666.1
ENSDARG00000036811	-0.639589	1.64032e-12	3.62383e-11	1744.99	1117.66	1431.33	ifrd2
ENSDARG00000042780	-0.951695	1.67104e-12	3.68745e-11	967.221	481.441	724.331	apoba
ENSDARG00000005908	0.58601	1.67401e-12	3.68976e-11	992.63	1499.23	1245.93	clk4b
ENSDARG00000115978	0.688916	1.6762e-12	3.69034e-11	8604.32	13737.1	11170.7	AL935186.10
ENSDARG00000004754	-0.713545	1.68925e-12	3.71481e-11	1806.08	1102.31	1454.19	hspa4a
ENSDARG00000077712	2.1482	1.88426e-12	4.12942e-11	22.2387	154.679	88.4589	zgc:113886
ENSDARG00000059672	-1.29357	2.00562e-12	4.39036e-11	344.972	134.401	239.686	arhgap36
ENSDARG00000061974	-1.37548	2.01028e-12	4.39554e-11	256.278	88.4144	172.346	grhl2b
ENSDARG00000076571	-0.616881	2.02784e-12	4.42887e-11	2097.71	1372.73	1735.22	sp5a
ENSDARG00000099545	1.35124	2.09171e-12	4.55798e-11	64.4658	179.386	121.926	snx25
ENSDARG00000054224	1.31265	2.15831e-12	4.69243e-11	157.743	408.361	283.052	ipo11
ENSDARG00000095281	0.81444	2.32198e-12	5.03683e-11	427.856	765.976	596.916	zgc:152652
ENSDARG00000104117	0.80825	2.38514e-12	5.16799e-11	412.833	734.609	573.721	fzd4
ENSDARG00000088195	-1.11212	2.45789e-12	5.31959e-11	257.798	113.416	185.607	si:ch211-168f7.5
ENSDARG00000014626	-2.13563	2.48317e-12	5.36824e-11	2812.99	386.522	1599.76	dlx3b
ENSDARG00000045367	-1.09731	2.6544e-12	5.72549e-11	326.034	146.326	236.18	tuba1b
ENSDARG00000036721	-0.86429	2.66562e-12	5.74323e-11	503.362	271.646	387.504	tomm40l
ENSDARG00000036295	1.00045	2.71902e-12	5.8517e-11	327.057	689.708	508.383	golga7ba
ENSDARG00000073970	2.06017	2.80559e-12	6.02589e-11	22.9878	144.047	83.5176	mctp2b
ENSDARG00000104251	0.694711	2.80625e-12	6.02589e-11	639.691	1042.78	841.235	prdm10
ENSDARG00000033231	1.9052	3.00612e-12	6.44063e-11	279.161	1391.63	835.396	mcm6l
ENSDARG00000086352	0.669217	3.34747e-12	7.14002e-11	867.678	1394.36	1131.02	zp2.1
ENSDARG00000059707	-1.46144	3.49342e-12	7.44304e-11	400.871	134.333	267.602	ZNF423
ENSDARG00000035221	0.907383	3.53174e-12	7.51632e-11	189.503	363.108	276.306	zgc:110249
ENSDARG00000045064	0.69984	3.57936e-12	7.60922e-11	518.502	858.142	688.322	ablim1b
ENSDARG00000099745	-0.693503	3.62007e-12	7.68723e-11	1503.05	920.926	1211.99	baz1a
ENSDARG00000096603	1.04486	3.63962e-12	7.72019e-11	139.784	298.773	219.279	bmb
ENSDARG00000058666	-1.10783	3.65308e-12	7.74016e-11	312.676	140.487	226.581	dennd2da
ENSDARG00000014386	-0.735666	3.6944e-12	7.81907e-11	1090.9	655.515	873.207	galnt6
ENSDARG00000102896	0.632114	3.73599e-12	7.89836e-11	649.39	1015.93	832.659	jmjd6
ENSDARG00000017772	0.756323	3.77159e-12	7.96483e-11	725.045	1219.38	972.212	mdh1aa
ENSDARG00000090625	1.02393	3.78636e-12	7.97843e-11	344.964	725.373	535.168	si:ch73-248e21.1
ENSDARG00000075737	0.812699	3.86209e-12	8.12905e-11	388.212	691.358	539.785	zgc:165518
ENSDARG00000033832	1.94287	3.9029e-12	8.19695e-11	15.7908	84.314	50.0524	ampd1
ENSDARG00000060238	-0.609618	4.7283e-12	9.8871e-11	924.465	604.458	764.461	uacab
ENSDARG00000074867	0.695195	4.8616e-12	1.01548e-10	575.792	942.785	759.288	stim2a
ENSDARG00000015164	0.599899	4.88661e-12	1.01959e-10	1114.91	1707.38	1411.14	mknk2b
ENSDARG00000041703	-0.754358	4.89247e-12	1.0197e-10	2127.82	1246.16	1686.99	rrbp1b
ENSDARG00000041051	1.60414	4.95562e-12	1.03174e-10	2766.24	9602.43	6184.33	mid1ip1a
ENSDARG00000000943	0.586352	5.06683e-12	1.05375e-10	1081.68	1637.18	1359.43	dzip1
ENSDARG00000103458	2.11381	5.14475e-12	1.06879e-10	25.5804	166.115	95.8479	znf1126
ENSDARG00000045132	-0.633889	5.37437e-12	1.11528e-10	1946.53	1253.89	1600.21	vdac1
ENSDARG00000100483	0.705815	5.38062e-12	1.11537e-10	1669.79	2776.99	2223.39	vent
ENSDARG00000069980	1.34909	5.58921e-12	1.15736e-10	151.433	422.531	286.982	lman1
ENSDARG00000056130	-2.13922	5.66156e-12	1.17107e-10	62.1969	9.01474	35.6058	neurog1
ENSDARG00000012871	0.762472	5.91736e-12	1.22267e-10	775.364	1317.14	1046.25	npepl1
ENSDARG00000077143	0.676934	6.0298e-12	1.24456e-10	589.783	954.142	771.963	znf526
ENSDARG00000058966	1.95082	6.06671e-12	1.25083e-10	15.3263	81.7028	48.5146	zgc:112332
ENSDARG00000070618	1.40891	6.50466e-12	1.3368e-10	60.2101	175.588	117.899	tatdn2
ENSDARG00000044774	1.07745	6.77051e-12	1.38995e-10	10649.4	23138.1	16893.8	pou5f3
ENSDARG00000058780	0.721382	6.84167e-12	1.40306e-10	541.284	897.809	719.547	slc9a2
ENSDARG00000076476	1.1141	6.93079e-12	1.41981e-10	206.478	481.187	343.833	zgc:173770
ENSDARG00000046143	-0.957973	7.30356e-12	1.49458e-10	334.303	167.101	250.702	prkab1b
ENSDARG00000062991	1.00568	7.35325e-12	1.50314e-10	214.648	445.312	329.98	abi1b
ENSDARG00000013453	1.20059	7.37624e-12	1.50623e-10	221.446	532.396	376.921	tdrd9
ENSDARG00000059792	0.719314	7.58048e-12	1.54408e-10	434.679	717.551	576.115	trpm5
ENSDARG00000021370	-0.609933	7.62516e-12	1.55045e-10	826.667	538.021	682.344	actr6
ENSDARG00000040179	0.822756	7.75685e-12	1.57555e-10	261.714	472.398	367.056	zgc:101562
ENSDARG00000029370	-0.980799	8.37351e-12	1.69721e-10	600.046	297.482	448.764	ankrd6b
ENSDARG00000096728	1.36716	8.41632e-12	1.70408e-10	62.1962	171.98	117.088	cpn1
ENSDARG00000063538	0.712995	8.49179e-12	1.71755e-10	911.821	1498.9	1205.36	kalrnb
ENSDARG00000053455	1.50934	8.66053e-12	1.74799e-10	43.6534	140.066	91.8599	ccdc103
ENSDARG00000055250	2.07504	8.83635e-12	1.78159e-10	23.136	150.459	86.7974	cntd2
ENSDARG00000102824	-0.808395	8.92073e-12	1.79672e-10	1362.92	772.211	1067.57	pcdh10b
ENSDARG00000074468	-0.927888	9.01668e-12	1.81413e-10	392.905	203.811	298.358	prdm11
ENSDARG00000009640	-0.731134	9.13192e-12	1.83538e-10	1219.49	732.368	975.929	psmb1
ENSDARG00000034344	-1.87869	9.14679e-12	1.83538e-10	2184.09	447.883	1315.99	pcdh19
ENSDARG00000017661	-1.08443	9.25592e-12	1.85448e-10	390.744	178.435	284.589	braf
ENSDARG00000003313	0.892831	9.3e-12	1.85948e-10	356.668	674.986	515.827	eps8l1b
ENSDARG00000097863	-0.62181	9.3003e-12	1.85948e-10	1164.56	753.45	959.007	si:dkeyp-84f3.9
ENSDARG00000102241	-1.09168	1.01022e-11	2.00933e-10	422.561	188.002	305.282	zgc:136410
ENSDARG00000004870	-0.6425	1.01245e-11	2.01166e-10	758.041	482.409	620.225	psen1
ENSDARG00000079049	-1.31187	1.01726e-11	2.01914e-10	431.218	166.313	298.765	cercam
ENSDARG00000032373	-0.644588	1.03058e-11	2.04345e-10	1158.62	736.451	947.535	rnf145b
ENSDARG00000101385	1.71602	1.0598e-11	2.09922e-10	32.3579	130.971	81.6642	f8
ENSDARG00000099226	1.01836	1.06112e-11	2.09966e-10	282.301	572.222	427.261	CABZ01076667.1
ENSDARG00000039828	0.99788	1.07242e-11	2.11982e-10	161.827	333.71	247.768	zp3b
ENSDARG00000101407	-0.996247	1.07901e-11	2.13066e-10	396.761	192.413	294.587	tgm1l4
ENSDARG00000036135	1.20952	1.08358e-11	2.13747e-10	83.6715	205.666	144.669	bbox1
ENSDARG00000089791	0.731521	1.10896e-11	2.18529e-10	399.106	673.029	536.067	slc25a32a
ENSDARG00000044619	-0.703972	1.1223e-11	2.20704e-10	874.415	536.522	705.469	birc2
ENSDARG00000099364	1.2964	1.1238e-11	2.20771e-10	76.1198	201.365	138.742	BX511034.5
ENSDARG00000006514	-0.637738	1.15554e-11	2.26775e-10	1153.29	730.439	941.866	her6
ENSDARG00000044001	-0.947715	1.17948e-11	2.31237e-10	439.624	227.049	333.337	lgals3b
ENSDARG00000052741	-1.12044	1.18185e-11	2.31465e-10	747.459	335.387	541.423	card11
ENSDARG00000003375	-1.62135	1.2073e-11	2.35965e-10	121.867	33.8245	77.8457	gng12a
ENSDARG00000078459	-1.7963	1.26966e-11	2.47648e-10	112.094	25.4749	68.7845	cux1a
ENSDARG00000040510	1.15562	1.40188e-11	2.7316e-10	154.381	374.587	264.484	ca15b
ENSDARG00000113671	0.682374	1.4237e-11	2.77129e-10	752.06	1205.18	978.62	AL935186.9
ENSDARG00000037997	-0.798313	1.45134e-11	2.81938e-10	1435.43	821.134	1128.28	tubb5
ENSDARG00000056346	0.74768	1.51058e-11	2.92554e-10	332.8	560.705	446.753	acap1
ENSDARG00000111442	2.16984	1.52065e-11	2.93911e-10	53.4129	429.987	241.7	zgc:100951
ENSDARG00000098758	1.68458	1.68149e-11	3.23506e-10	51.1438	205.333	128.238	znf1125
ENSDARG00000011743	-0.61265	1.68222e-11	3.23506e-10	968.512	630.32	799.416	pigo
ENSDARG00000017261	-1.15258	1.68098e-11	3.23506e-10	437.053	191.666	314.36	gdpd1
ENSDARG00000112275	0.68649	1.74912e-11	3.35699e-10	754.809	1212.69	983.748	AL935186.7
ENSDARG00000006257	1.72356	1.76447e-11	3.38304e-10	42.0577	172.902	107.48	vldlr
ENSDARG00000036985	1.80439	1.77372e-11	3.39738e-10	38.5489	174.729	106.639	plxnb2b
ENSDARG00000100223	0.586077	1.83168e-11	3.4979e-10	876.959	1320.15	1098.55	gpa33a
ENSDARG00000103057	-1.40233	1.8364e-11	3.50342e-10	157.438	53.3917	105.415	zfhx3
ENSDARG00000007077	-1.58576	1.91319e-11	3.6463e-10	216.093	61.9857	139.039	ankrd50l
ENSDARG00000017602	0.919975	1.92097e-11	3.65748e-10	366.12	710.581	538.35	ccng2
ENSDARG00000077901	-0.771244	1.95177e-11	3.70875e-10	957.255	558.228	757.742	herc1
ENSDARG00000052950	-0.837988	1.96751e-11	3.73496e-10	465.865	256.539	361.202	arhgap23a
ENSDARG00000014550	-1.30401	1.97962e-11	3.75423e-10	215.115	80.1447	147.63	rfx3
ENSDARG00000067805	0.676815	1.98502e-11	3.76074e-10	711.063	1145.29	928.176	ggcx
ENSDARG00000099351	-2.00665	2.01759e-11	3.81867e-10	105.818	18.0306	61.9241	igfbp1a
ENSDARG00000100729	0.837876	2.04821e-11	3.86517e-10	354.994	649.205	502.099	tln1
ENSDARG00000092067	-1.24917	2.13127e-11	4.014e-10	238.459	94.9159	166.687	atn1
ENSDARG00000063233	-0.752396	2.13983e-11	4.02615e-10	1034.34	606.574	820.455	baz1a
ENSDARG00000017338	-1.14394	2.23816e-11	4.20292e-10	238.454	103.525	170.99	kidins220b
ENSDARG00000027582	-1.73026	2.26155e-11	4.24267e-10	144.298	35.4088	89.8532	angptl7
ENSDARG00000060771	-0.612961	2.32734e-11	4.36184e-10	865.675	562.768	714.221	map7d3
ENSDARG00000030532	-0.713616	2.37489e-11	4.44659e-10	1686.23	1024.93	1355.58	arhgef12a
ENSDARG00000071212	-0.795771	2.43487e-11	4.55e-10	1773.88	1022.38	1398.13	p3h1
ENSDARG00000079939	-0.879797	2.51143e-11	4.68393e-10	1117.85	604.666	861.26	jmjd1cb
ENSDARG00000097718	0.775098	2.52065e-11	4.69655e-10	368.46	637.695	503.077	stard10
ENSDARG00000031434	-0.646542	2.56472e-11	4.77402e-10	1767.89	1125.84	1446.86	rcor1
ENSDARG00000021811	0.663623	2.61882e-11	4.86999e-10	3396.96	5411.99	4404.48	calm1a
ENSDARG00000052109	0.715971	2.70434e-11	5.01928e-10	436.654	722.03	579.342	zgc:114041
ENSDARG00000078416	-0.633941	2.71801e-11	5.03489e-10	958.955	617.209	788.082	zeb2b
ENSDARG00000002463	0.841518	2.72503e-11	5.04301e-10	386.08	713.481	549.78	arhgef37
ENSDARG00000030297	-0.89987	2.78494e-11	5.14396e-10	619.483	326.816	473.149	sox13
ENSDARG00000032849	1.31502	2.82519e-11	5.21306e-10	157.892	422.775	290.333	ndrg1a
ENSDARG00000007277	-1.20573	2.87584e-11	5.29652e-10	310.499	125.732	218.115	myf5
ENSDARG00000074548	0.70275	2.91303e-11	5.35472e-10	835.001	1393.58	1114.29	zbtb17
ENSDARG00000095966	2.39355	2.94857e-11	5.40449e-10	4.61848	58.5538	31.5861	zgc:171699
ENSDARG00000015805	0.585891	2.94789e-11	5.40449e-10	1155.66	1744.43	1450.04	cgnl1
ENSDARG00000092225	0.806456	3.08476e-11	5.64872e-10	618.374	1109.05	863.714	si:dkeyp-13a3.10
ENSDARG00000074764	0.923452	3.09633e-11	5.66448e-10	221.699	427.825	324.762	zgc:171426
ENSDARG00000115349	-1.21689	3.23853e-11	5.91334e-10	358.139	149.405	253.772	nat14
ENSDARG00000035565	-1.01987	3.28548e-11	5.99335e-10	430.874	211.848	321.361	atp6v0a2b
ENSDARG00000058939	-1.21774	3.32029e-11	6.05108e-10	302.376	123.756	213.066	b4galnt3b
ENSDARG00000007485	0.63237	3.40928e-11	6.20735e-10	792.87	1246.02	1019.44	epc2
ENSDARG00000089814	0.651747	3.42035e-11	6.22159e-10	789.501	1245.44	1017.47	znf1042
ENSDARG00000043010	-2.29804	3.51311e-11	6.3782e-10	56.885	4.84575	30.8654	camk2d1
ENSDARG00000026448	-1.07095	3.54235e-11	6.41913e-10	294.246	134.504	214.375	med29
ENSDARG00000033443	0.664869	3.54643e-11	6.42044e-10	908.075	1473.79	1190.93	mdm2
ENSDARG00000010531	-0.77326	3.56525e-11	6.44842e-10	586.833	339.093	462.963	scamp4
ENSDARG00000040513	0.781539	3.59595e-11	6.49781e-10	346.87	604.891	475.88	zgc:92313
ENSDARG00000089805	-1.32868	3.628e-11	6.54954e-10	282.272	102.786	192.529	pcdh18a
ENSDARG00000042282	-1.91634	3.64281e-11	6.57009e-10	533.194	100.612	316.903	itga6a
ENSDARG00000079323	-0.818159	4.02192e-11	7.24021e-10	592.693	331.973	462.333	rgmb
ENSDARG00000009336	0.624315	4.04528e-11	7.26859e-10	4777.28	7409.09	6093.18	aif1l
ENSDARG00000097414	0.616211	4.17915e-11	7.5021e-10	3248.29	5024.3	4136.29	si:ch211-106e7.2
ENSDARG00000069116	-0.886101	4.25278e-11	7.62348e-10	702.095	381.508	541.802	timm10
ENSDARG00000015156	-1.01179	4.26216e-11	7.62966e-10	345.661	164.035	254.848	fbln2
ENSDARG00000104106	1.17469	4.29641e-11	7.68379e-10	94.187	220.597	157.392	CABZ01087953.1
ENSDARG00000055216	-1.02393	4.30735e-11	7.69618e-10	317.768	153.71	235.739	tuba1c
ENSDARG00000093026	1.94368	4.45073e-11	7.94494e-10	14.9086	81.2185	48.0635	si:ch211-222n4.2
ENSDARG00000020890	1.55837	4.66822e-11	8.29453e-10	42.7513	147.178	94.9648	tmod4
ENSDARG00000003193	0.79485	4.6673e-11	8.29453e-10	265.411	470.51	367.961	rassf7b
ENSDARG00000045485	-1.32039	4.7891e-11	8.49356e-10	180.879	67.3002	124.089	rassf8b
ENSDARG00000061862	-0.947674	4.91542e-11	8.70148e-10	806.254	401.769	604.012	myo18ab
ENSDARG00000040141	1.71625	5.0206e-11	8.87946e-10	27.3013	109.206	68.2534	si:ch73-138e16.5
ENSDARG00000068258	-1.82349	5.02649e-11	8.88168e-10	80.5661	17.3222	48.9442	lrch4
ENSDARG00000078140	-1.27745	5.19313e-11	9.16767e-10	194.742	74.3459	134.544	si:dkey-18j18.3
ENSDARG00000099199	0.77095	5.25116e-11	9.26157e-10	268.536	463.873	366.204	itchb
ENSDARG00000015998	-0.650485	5.32518e-11	9.37487e-10	1112.62	703.417	908.019	wdhd1
ENSDARG00000032868	-1.49042	5.32284e-11	9.37487e-10	131.394	41.1116	86.2529	pde4ba
ENSDARG00000016470	1.15791	5.57369e-11	9.79435e-10	188.095	433.085	310.59	anxa5b
ENSDARG00000074531	-1.50036	5.79399e-11	1.01628e-09	201.846	63.938	132.892	spag9a
ENSDARG00000101404	0.595673	5.8191e-11	1.01975e-09	637.17	967.888	802.529	CABZ01065131.1
ENSDARG00000104550	1.17057	6.00679e-11	1.05168e-09	98.0952	232.905	165.5	clcn2b
ENSDARG00000004227	2.11826	6.16604e-11	1.07563e-09	9.08923	66.5785	37.8339	pde3a
ENSDARG00000045601	1.76799	6.16308e-11	1.07563e-09	21.0988	92.667	56.8829	cax1
ENSDARG00000063218	-1.15411	6.15893e-11	1.07563e-09	203.245	86.7352	144.99	ppm1la
ENSDARG00000097824	-1.56285	6.36871e-11	1.10695e-09	104.054	30.2897	67.1718	smco4
ENSDARG00000101719	1.46119	6.54899e-11	1.13623e-09	46.1245	143.458	94.7911	pargl
ENSDARG00000025953	2.00768	6.74237e-11	1.16766e-09	14.2052	87.8489	51.0271	rhoq
ENSDARG00000101540	1.40685	7.00431e-11	1.21083e-09	51.4857	153.473	102.479	fgf3
ENSDARG00000007678	-0.935631	7.19102e-11	1.23976e-09	306.384	156.134	231.259	ttyh3b
ENSDARG00000100833	-2.19821	7.1849e-11	1.23976e-09	60.4861	7.20208	33.8441	si:dkey-269i1.4
ENSDARG00000014499	-0.920225	7.20116e-11	1.24039e-09	537.517	279.086	408.302	nutf2l
ENSDARG00000112909	-1.3717	7.6458e-11	1.31579e-09	209.746	74.4481	142.097	ZNF462
ENSDARG00000017058	-0.644963	7.66458e-11	1.31666e-09	3031.56	1937.13	2484.35	large2
ENSDARG00000023479	1.22367	7.81564e-11	1.33901e-09	77.4743	193.76	135.617	lrp13
ENSDARG00000091656	-0.67608	7.99093e-11	1.36659e-09	658.832	409.558	534.195	lsm8
ENSDARG00000038780	-1.35412	8.04299e-11	1.37427e-09	1727.44	622.254	1174.84	ubtfl
ENSDARG00000003973	-1.12977	8.12544e-11	1.38712e-09	237.904	104.277	171.09	chordc1a
ENSDARG00000079625	-1.26376	8.31678e-11	1.41726e-09	173.419	67.0881	120.254	atr
ENSDARG00000098221	-1.08689	8.35417e-11	1.42236e-09	484.332	223.65	353.991	st8sia1
ENSDARG00000090237	0.733113	8.63597e-11	1.46513e-09	405.488	678.271	541.88	zp2.3
ENSDARG00000055647	0.650014	8.81712e-11	1.49322e-09	1279.79	2006	1642.9	ftr82
ENSDARG00000016415	-0.853862	9.31953e-11	1.57552e-09	487.127	265.127	376.127	dhtkd1
ENSDARG00000006427	-1.46839	9.41042e-11	1.58948e-09	1869.24	592.325	1230.78	fabp2
ENSDARG00000099093	2.06542	9.44347e-11	1.5925e-09	77.8635	542.33	310.097	dock1
ENSDARG00000052954	0.747948	9.44492e-11	1.5925e-09	303.687	517.347	410.517	rab25b
ENSDARG00000006712	-1.17515	9.64902e-11	1.62548e-09	344.169	146.674	245.422	wipf2b
ENSDARG00000096711	-0.930938	9.66075e-11	1.62603e-09	598.588	310.405	454.497	si:ch211-194k22.8
ENSDARG00000043281	0.782399	9.66956e-11	1.62608e-09	285.014	498.524	391.769	stap2b
ENSDARG00000100913	-0.86916	9.80192e-11	1.6469e-09	705.612	379.603	542.608	arhgef12b
ENSDARG00000097150	-2.64526	1.00624e-10	1.6877e-09	55.6705	1.33728	28.5039	BX005254.4
ENSDARG00000052705	-0.861823	1.01721e-10	1.70311e-09	1335.3	741.214	1038.26	pkp1b
ENSDARG00000034989	1.12064	1.03127e-10	1.72363e-09	202.634	469.262	335.948	retsatl
ENSDARG00000103994	-0.721003	1.0364e-10	1.7307e-09	1503.43	912.572	1208	ppiab
ENSDARG00000057983	0.813546	1.06155e-10	1.76962e-09	455.706	817.002	636.354	svopl
ENSDARG00000008384	-0.795316	1.06802e-10	1.77886e-09	413.334	233.387	323.361	hdac6
ENSDARG00000054879	-1.11487	1.08177e-10	1.80019e-09	406.856	172.091	289.474	six3b
ENSDARG00000043716	-1.64977	1.09386e-10	1.81873e-09	148.834	39.0469	93.9402	cldn5a
ENSDARG00000073891	-2.5523	1.26275e-10	2.09227e-09	47.1312	1.93193	24.5315	gdf10b
ENSDARG00000079834	0.823192	1.35401e-10	2.23961e-09	294.553	519.532	407.042	kdf1a
ENSDARG00000057660	-0.956165	1.38967e-10	2.29662e-09	312.784	157.114	234.949	dhx57
ENSDARG00000071051	-0.972606	1.39859e-10	2.30937e-09	326.998	162.37	244.684	cbx6a
ENSDARG00000036056	0.596335	1.41114e-10	2.32807e-09	515.926	786.94	651.433	vrk3
ENSDARG00000073753	0.62926	1.45428e-10	2.39513e-09	452.795	705.406	579.1	tacc1
ENSDARG00000041691	-1.0708	1.46586e-10	2.41212e-09	310.082	142.268	226.175	bhlhe41
ENSDARG00000086222	-1.55022	1.47564e-10	2.42613e-09	111.786	32.7258	72.256	nat16
ENSDARG00000061311	-0.81513	1.51194e-10	2.48368e-09	439.777	246.255	343.016	znf438
ENSDARG00000068726	-1.99226	1.5239e-10	2.49903e-09	116.465	19.8205	68.1427	masp1
ENSDARG00000111734	0.920157	1.54255e-10	2.52746e-09	159.202	311.722	235.462	CABZ01059626.1
ENSDARG00000014572	-0.985995	1.61653e-10	2.64415e-09	331.223	162.41	246.817	chpt1
ENSDARG00000060723	-0.817655	1.65616e-10	2.70667e-09	800.165	453.956	627.061	stim1a
ENSDARG00000024874	-0.899247	1.69716e-10	2.77131e-09	342.269	180.543	261.406	dock4b
ENSDARG00000059770	-0.729256	1.70683e-10	2.78472e-09	539.753	321.946	430.85	cpt1aa
ENSDARG00000087131	0.883369	1.7299e-10	2.81996e-09	196.125	370.253	283.189	ifnlr1
ENSDARG00000006878	-1.55016	1.74385e-10	2.84029e-09	1089.33	322.66	705.995	phf21aa
ENSDARG00000011579	-2.8374	1.7906e-10	2.91147e-09	43.2573	0.714441	21.9858	hoxb10a
ENSDARG00000095585	0.879036	1.87417e-10	3.04219e-09	191.992	362.15	277.071	CT583727.1
ENSDARG00000005355	0.92758	1.94889e-10	3.1528e-09	158.37	310.685	234.527	larp6a
ENSDARG00000103117	0.749634	1.94769e-10	3.1528e-09	494.549	839.366	666.958	tmprss4a
ENSDARG00000039392	-1.31656	1.99014e-10	3.21409e-09	396.944	144.069	270.506	wnk1b
ENSDARG00000043493	-0.628512	2.05861e-10	3.32187e-09	2509.31	1643.14	2076.23	cltca
ENSDARG00000014793	-0.719527	2.07708e-10	3.34885e-09	473.662	284.216	378.939	ehd1b
ENSDARG00000015674	-0.752934	2.11525e-10	3.40753e-09	522.546	305.036	413.791	msx3
ENSDARG00000030402	-1.02548	2.17897e-10	3.50723e-09	400.218	191.258	295.738	twist1a
ENSDARG00000103522	0.622562	2.36694e-10	3.79383e-09	787.902	1227.65	1007.78	si:zfos-943e10.1
ENSDARG00000070709	0.622586	2.38238e-10	3.81539e-09	1132.85	1766.92	1449.89	wu:fi42e03
ENSDARG00000061268	0.654371	2.48844e-10	3.9786e-09	393.931	625.125	509.528	ago2
ENSDARG00000100259	-1.76337	2.53295e-10	4.04301e-09	71.9667	16.1744	44.0706	zgc:171759
ENSDARG00000054984	-1.15212	2.54668e-10	4.05815e-09	236.566	101.866	169.216	zbtb41
ENSDARG00000102216	-1.41155	2.61548e-10	4.16087e-09	171.141	57.7635	114.452	dlg1l
ENSDARG00000091678	-0.868849	2.64995e-10	4.21222e-09	644.837	350.424	497.631	ints12
ENSDARG00000069537	1.3656	2.72574e-10	4.32551e-09	108.508	313.57	211.039	si:dkey-238c7.16
ENSDARG00000083189	0.64858	2.80978e-10	4.45518e-09	539.651	854.407	697.029	arhgap19
ENSDARG00000094426	-2.20092	3.00414e-10	4.75548e-09	46.8241	4.58952	25.7068	her4.2
ENSDARG00000063244	-0.882738	3.07459e-10	4.86299e-09	320.898	170.654	245.776	lix1l
ENSDARG00000075542	-1.64534	3.15618e-10	4.98791e-09	151.582	38.8383	95.2102	zfhx4
ENSDARG00000059001	0.587156	3.18362e-10	5.02713e-09	524.686	795.424	660.055	pim2
ENSDARG00000036299	-0.615217	3.27837e-10	5.17247e-09	1319.8	861.22	1090.51	nucb2a
ENSDARG00000040988	1.02871	3.31535e-10	5.22652e-09	274.833	572.952	423.892	tpi1b
ENSDARG00000044540	-0.979984	3.31854e-10	5.22725e-09	274.506	134.528	204.517	fkbp2
ENSDARG00000073732	-0.730008	3.3257e-10	5.23362e-09	2572.29	1556.99	2064.64	myh14
ENSDARG00000098640	0.659588	3.43353e-10	5.39507e-09	572.772	900.914	736.843	CU984600.3
ENSDARG00000096249	-0.672798	3.53175e-10	5.5403e-09	686.639	426.927	556.783	ap1m1
ENSDARG00000099747	0.701305	3.59119e-10	5.62434e-09	349.683	576.95	463.317	CABZ01111953.1
ENSDARG00000016084	-0.612315	3.6178e-10	5.66139e-09	1734.82	1130.38	1432.6	spsb4a
ENSDARG00000033327	-1.48782	3.62562e-10	5.66899e-09	1040.51	329.594	685.05	unc5b
ENSDARG00000012914	1.42151	3.63715e-10	5.68238e-09	70.9487	213.027	141.988	arhgef4
ENSDARG00000068760	-0.921433	3.68847e-10	5.75786e-09	666.704	350.14	508.422	tnks1bp1
ENSDARG00000110186	0.970988	3.82041e-10	5.95897e-09	150.547	301.365	225.956	CDCP1
ENSDARG00000059931	-1.72874	3.97813e-10	6.19992e-09	84.4063	19.7481	52.0772	hyal2a
ENSDARG00000042129	0.840742	4.0899e-10	6.36186e-09	177.212	324.979	251.096	zp3a.1
ENSDARG00000019222	-0.971148	4.09532e-10	6.36186e-09	430.725	216.185	323.455	mrpl24
ENSDARG00000099898	-2.36275	4.10868e-10	6.37744e-09	43.9077	2.41205	23.1599	si:ch211-27e6.1
ENSDARG00000105067	0.869219	4.11621e-10	6.38396e-09	339.604	665.444	502.524	znf1043
ENSDARG00000026482	-1.1068	4.16834e-10	6.45958e-09	493.385	224.551	358.968	arhgap12b
ENSDARG00000100084	0.760629	4.17281e-10	6.46128e-09	257.822	440.606	349.214	CABZ01084603.1
ENSDARG00000061651	0.719092	4.35992e-10	6.74555e-09	329.117	548.946	439.032	marveld2b
ENSDARG00000092120	0.884641	4.61281e-10	7.11383e-09	217.109	413.261	315.185	BX470185.1
ENSDARG00000117321	0.596036	4.67235e-10	7.19985e-09	683.259	1036.57	859.915	CZQB01066256.1
ENSDARG00000032801	-1.36343	4.70068e-10	7.23769e-09	255.159	92.7889	173.974	grk5
ENSDARG00000015922	0.645507	4.75661e-10	7.31792e-09	365.594	577.68	471.637	stk17al
ENSDARG00000028533	-0.685975	4.77238e-10	7.33243e-09	2196.79	1384.66	1790.72	macf1a
ENSDARG00000035870	-0.877897	4.91792e-10	7.54186e-09	371.63	198.927	285.279	laptm4b
ENSDARG00000018328	0.588918	4.93984e-10	7.56942e-09	643.968	978.604	811.286	rhocb
ENSDARG00000095236	-0.839402	4.96312e-10	7.599e-09	601.702	329.053	465.377	CT990618.1
ENSDARG00000089441	-0.731302	5.08749e-10	7.78321e-09	1300.04	783.721	1041.88	si:ch211-105c13.3
ENSDARG00000075560	-0.704919	5.15968e-10	7.88105e-09	1994.04	1208.54	1601.29	kmt2cb
ENSDARG00000073974	-1.13171	5.21511e-10	7.95304e-09	240.249	104.729	172.489	colgalt1
ENSDARG00000105237	1.38541	5.46155e-10	8.30901e-09	47.2826	142.702	94.9922	mcc
ENSDARG00000063276	1.75788	5.5419e-10	8.42457e-09	26.3212	119.737	73.0293	msh3
ENSDARG00000037706	1.1594	5.54701e-10	8.42565e-09	84.9755	203.073	144.024	gss
ENSDARG00000054438	-0.99624	5.64458e-10	8.56707e-09	584.011	289.347	436.679	fzd2
ENSDARG00000105712	1.00504	5.65452e-10	8.57535e-09	381.191	819.461	600.326	CU467646.8
ENSDARG00000008200	-1.30811	5.72171e-10	8.66353e-09	130.5	47.8951	89.1974	ugp2b
ENSDARG00000099672	1.03343	5.79159e-10	8.75549e-09	147.126	316.257	231.692	capgb
ENSDARG00000078748	-1.24187	5.81997e-10	8.79145e-09	9446.29	3714.38	6580.34	si:ch211-137a8.4
ENSDARG00000001220	-0.649724	5.8985e-10	8.90307e-09	795.392	497.643	646.517	mycbp2
ENSDARG00000014717	-0.715593	5.96158e-10	8.99119e-09	658.983	399.254	529.119	dync1h1
ENSDARG00000093316	-1.66827	6.13557e-10	9.22454e-09	137.397	34.2003	85.7987	adgrf8
ENSDARG00000061201	1.08866	6.23301e-10	9.3637e-09	197.055	437.687	317.371	acsf2
ENSDARG00000034933	1.06667	6.70259e-10	1.00455e-08	121.962	274.811	198.386	chchd3b
ENSDARG00000071015	-1.04127	6.80117e-10	1.01773e-08	266.529	123.787	195.158	pbxip1a
ENSDARG00000040081	1.52288	6.81799e-10	1.01945e-08	28.6049	95.7846	62.1948	zp3d.1
ENSDARG00000062198	-0.692511	6.83754e-10	1.02158e-08	1388.77	860.016	1124.39	pcm1
ENSDARG00000105439	1.34826	7.2149e-10	1.07628e-08	51.2631	146.162	98.7126	CU459186.7
ENSDARG00000061566	-0.943886	7.36415e-10	1.09769e-08	309.136	156.97	233.053	slc7a3b
ENSDARG00000040674	-0.965871	7.40946e-10	1.10358e-08	493.463	247.784	370.624	ctdsp1
ENSDARG00000017591	-1.1732	7.54596e-10	1.12217e-08	3795.21	1578.51	2686.86	fat1a
ENSDARG00000104811	-1.12694	7.70149e-10	1.14441e-08	289.609	128.028	208.818	cyp2aa2
ENSDARG00000100582	0.664753	7.81702e-10	1.16068e-08	379.713	604.905	492.309	si:ch211-195b11.3
ENSDARG00000070393	-1.39675	7.83405e-10	1.1623e-08	118.88	40.169	79.5247	COQ10A
ENSDARG00000098094	1.13288	7.99949e-10	1.18501e-08	107.096	250.181	178.638	si:dkey-146c18.5
ENSDARG00000006497	-1.20765	8.13379e-10	1.20398e-08	174.123	70.4166	122.27	rtn1a
ENSDARG00000087074	0.714864	8.287e-10	1.22571e-08	257.159	427.822	342.49	znf574
ENSDARG00000059227	-0.669847	8.35266e-10	1.23447e-08	1152.65	712.193	932.42	fabp1b.1
ENSDARG00000093216	0.789842	8.44712e-10	1.24746e-08	352.418	616.499	484.459	si:ch211-146l10.7
ENSDARG00000074059	-0.725695	8.68152e-10	1.27814e-08	751.951	454.618	603.285	dlg5a
ENSDARG00000032802	0.844768	8.79165e-10	1.29336e-08	794.41	1472.24	1133.33	ktn1
ENSDARG00000053395	-0.668133	8.8115e-10	1.29521e-08	1249.88	790.042	1019.96	cdkn2aipnl
ENSDARG00000111831	1.83368	8.86398e-10	1.301e-08	15.2552	78.2788	46.767	CR407594.1
ENSDARG00000057255	-0.597058	9.06699e-10	1.32775e-08	1389.98	918.342	1154.16	emc1
ENSDARG00000102058	-1.57559	9.09125e-10	1.33028e-08	143.68	40.1053	91.8924	si:dkeyp-11e3.1
ENSDARG00000035741	1.04408	9.4959e-10	1.38737e-08	188.616	411.976	300.296	slc25a11
ENSDARG00000095486	1.06733	9.54067e-10	1.39285e-08	186.748	435.585	311.166	CU467646.3
ENSDARG00000079327	-0.594632	9.77612e-10	1.42614e-08	1397.41	919.728	1158.57	hmcn2
ENSDARG00000094695	-1.25821	1.00665e-09	1.46738e-08	257.129	103.036	180.083	si:dkey-204f11.64
ENSDARG00000029596	-0.878602	1.02588e-09	1.49428e-08	442.882	236.832	339.857	trim55a
ENSDARG00000005394	1.05875	1.0929e-09	1.58586e-08	86.9441	191.145	139.045	dnmt3aa
ENSDARG00000053483	0.95097	1.10142e-09	1.59702e-08	211.592	429.535	320.563	zgc:113054
ENSDARG00000058679	-0.667767	1.10398e-09	1.59951e-08	525.607	328.17	426.888	zgc:114104
ENSDARG00000056530	-1.12497	1.1587e-09	1.67754e-08	181.376	78.8538	130.115	cpamd8
ENSDARG00000004712	1.93189	1.1617e-09	1.6806e-08	9.95971	59.458	34.7089	tbr1b
ENSDARG00000035608	-0.58637	1.24089e-09	1.78406e-08	1083.69	713.046	898.369	pgam5
ENSDARG00000006196	-0.622801	1.2416e-09	1.78406e-08	701.609	451.479	576.544	sav1
ENSDARG00000037267	-1.65955	1.25227e-09	1.79536e-08	107.513	26.2636	66.8882	zgc:158263
ENSDARG00000105013	-2.55904	1.25659e-09	1.80021e-08	53.3774	0.994048	27.1857	hoxa9a
ENSDARG00000068409	0.799679	1.29374e-09	1.85066e-08	457.019	813.908	635.463	vgll4l
ENSDARG00000038378	2.01245	1.30377e-09	1.86361e-08	11.7242	82.6825	47.2034	sagb
ENSDARG00000101457	-0.734877	1.31048e-09	1.87042e-08	679.693	400.058	539.876	cdc42ep4a
ENSDARG00000112579	-0.68049	1.3229e-09	1.88673e-08	602.557	369.515	486.036	cmss1
ENSDARG00000074201	0.959896	1.32446e-09	1.88755e-08	332.487	688.937	510.712	flna
ENSDARG00000017781	0.838428	1.3534e-09	1.92593e-08	311.573	558.021	434.797	hsd17b10
ENSDARG00000005549	-1.16128	1.38386e-09	1.96782e-08	248.959	105.227	177.093	znf710b
ENSDARG00000098414	-0.819613	1.41798e-09	2.01484e-08	1180.68	671.518	926.1	ninl
ENSDARG00000004308	-0.94	1.47255e-09	2.09083e-08	238.194	120.491	179.342	fam8a1b
ENSDARG00000040946	-1.97846	1.48247e-09	2.10334e-08	69.3907	11.0468	40.2187	olig2
ENSDARG00000095273	-0.724964	1.56262e-09	2.21215e-08	917.981	554.174	736.078	cox8a
ENSDARG00000069956	0.70698	1.5735e-09	2.22592e-08	448.74	733.509	591.125	pdlim2
ENSDARG00000105075	1.18585	1.60599e-09	2.26852e-08	95.315	237.186	166.251	BX324216.2
ENSDARG00000044441	1.32221	1.66658e-09	2.35237e-08	50.0676	140.559	95.3131	MYO7B
ENSDARG00000093799	-1.45115	1.71583e-09	2.4201e-08	113.537	35.7215	74.6291	setbp1
ENSDARG00000073721	-0.922243	1.72345e-09	2.42906e-08	245.529	125.42	185.474	smarcad1b
ENSDARG00000115205	0.743259	1.81208e-09	2.55023e-08	255.128	433.31	344.219	zgc:171445
ENSDARG00000100660	0.980773	1.83951e-09	2.58503e-08	201.081	436.959	319.02	si:ch73-252i11.1
ENSDARG00000030703	-0.597878	1.90507e-09	2.67324e-08	2071.63	1363.3	1717.46	otx2a
ENSDARG00000057918	0.587637	1.9195e-09	2.68954e-08	513.019	781.425	647.222	tsc1b
ENSDARG00000027600	0.984768	1.99254e-09	2.78985e-08	112.172	232.352	172.262	pdlim5b
ENSDARG00000074129	-1.02853	2.00037e-09	2.79876e-08	299.665	140.608	220.136	edem3
ENSDARG00000020541	0.680808	2.03594e-09	2.84576e-08	1159.39	1899.51	1529.45	ism1
ENSDARG00000003308	-0.593575	2.03693e-09	2.84576e-08	617.241	406.049	511.645	emc2
ENSDARG00000022550	-1.15802	2.08199e-09	2.90448e-08	156.61	65.6445	111.127	gxylt1b
ENSDARG00000041599	-0.701145	2.08859e-09	2.90945e-08	954.837	587.067	770.952	zgc:91860
ENSDARG00000076171	-0.960812	2.12783e-09	2.95966e-08	507.405	260.809	384.107	znf827
ENSDARG00000097397	-1.1919	2.12927e-09	2.95966e-08	183.967	75.7354	129.851	ugt5a4
ENSDARG00000055632	0.674312	2.1424e-09	2.97358e-08	369.859	599.495	484.677	smtnl
ENSDARG00000079175	-2.06685	2.17537e-09	3.01716e-08	43.8406	4.88449	24.3625	si:ch211-79k12.1
ENSDARG00000057328	1.50819	2.22723e-09	3.08685e-08	60.7198	204.207	132.463	cth1
ENSDARG00000061640	-0.618276	2.23438e-09	3.09453e-08	1165.79	755.494	960.643	sipa1l2
ENSDARG00000008237	-0.591097	2.24213e-09	3.10302e-08	1705.02	1131.05	1418.04	sars1
ENSDARG00000055064	-0.589955	2.24455e-09	3.10412e-08	1073.24	707.983	890.609	prdx5
ENSDARG00000010008	-1.8699	2.25944e-09	3.12246e-08	64.95	11.5756	38.2628	vim
ENSDARG00000010442	0.698575	2.27617e-09	3.14105e-08	395.32	652.976	524.148	rnf11a
ENSDARG00000030753	0.599746	2.29421e-09	3.16366e-08	479.297	730.788	605.042	prrg4
ENSDARG00000005754	-0.675596	2.31232e-09	3.18634e-08	1085.21	666.833	876.022	ptprfb
ENSDARG00000059596	-0.963059	2.32704e-09	3.20432e-08	736.24	371.926	554.083	clip2
ENSDARG00000099143	-0.652813	2.33876e-09	3.21815e-08	557.061	349.681	453.371	fnta
ENSDARG00000062390	-0.757336	2.35211e-09	3.23419e-08	555.357	327.635	441.496	cdc42ep5
ENSDARG00000037002	0.729518	2.37097e-09	3.25779e-08	728.993	1302.63	1015.81	zgc:152968
ENSDARG00000055276	-1.28419	2.38095e-09	3.26916e-08	148.177	55.6724	101.925	rel
ENSDARG00000060948	1.52604	2.39607e-09	3.28756e-08	34.243	117.276	75.7595	dync1i1
ENSDARG00000013734	0.654792	2.43943e-09	3.34142e-08	382.354	611.139	496.746	polr3glb
ENSDARG00000104985	0.660429	2.50388e-09	3.42054e-08	334.042	535.68	434.861	zgc:110249
ENSDARG00000003544	1.36375	2.51808e-09	3.43528e-08	36.5051	105.714	71.1094	adarb1b
ENSDARG00000069415	0.902586	2.53832e-09	3.46042e-08	155.547	289.319	222.433	col17a1a
ENSDARG00000101482	-1.29326	2.54607e-09	3.46853e-08	186.146	69.1305	127.638	hk2
ENSDARG00000044982	-2.38734	2.57596e-09	3.50674e-08	30.9887	0	15.4943	dhrs3a
ENSDARG00000038867	-1.33983	2.6007e-09	3.53792e-08	159.861	56.1244	107.993	shhb
ENSDARG00000086699	-0.657677	2.70315e-09	3.67206e-08	515.456	323.057	419.257	smim15
ENSDARG00000095947	0.691163	2.79854e-09	3.79089e-08	669.289	1094.6	881.943	adkb
ENSDARG00000005679	0.710159	2.80445e-09	3.79621e-08	383.522	638.455	510.989	trip10a
ENSDARG00000070227	-1.54158	2.814e-09	3.80645e-08	88.5652	25.0484	56.8068	nhsa
ENSDARG00000075825	1.34152	3.04182e-09	4.10593e-08	58.6685	166.632	112.65	dlec1
ENSDARG00000013892	-0.877149	3.12549e-09	4.21589e-08	424.701	229.488	327.094	sorl1
ENSDARG00000103875	-0.832749	3.20051e-09	4.31101e-08	655.93	368.642	512.286	CABZ01048402.2
ENSDARG00000087162	-1.01795	3.30356e-09	4.44357e-08	193.98	91.5856	142.783	tmem102
ENSDARG00000070059	-1.14501	3.37408e-09	4.53524e-08	160.199	68.4572	114.328	si:ch211-262i1.5
ENSDARG00000002597	1.63189	3.42924e-09	4.60293e-08	46.9526	185.164	116.059	pabpc1l
ENSDARG00000095170	0.889592	3.4516e-09	4.62645e-08	215.717	406.837	311.277	lrrfip1b
ENSDARG00000014358	-2.37862	3.45587e-09	4.62894e-08	34.4472	1.41852	17.9329	optc
ENSDARG00000104359	-0.770118	3.4825e-09	4.65808e-08	937.214	560.79	749.002	anxa1c
ENSDARG00000093354	0.767539	3.66209e-09	4.88126e-08	382.117	639.55	510.833	si:ch211-57i17.2
ENSDARG00000055502	-0.610375	3.71054e-09	4.93896e-08	1260.05	823.376	1041.72	cicb
ENSDARG00000016908	0.985271	3.73844e-09	4.97264e-08	141.768	293.332	217.55	zp3e
ENSDARG00000032161	-0.672034	3.89464e-09	5.17323e-08	617.157	384.147	500.652	srgap2
ENSDARG00000090870	0.905798	3.90048e-09	5.1774e-08	238.116	461.263	349.689	si:ch1073-263o8.2
ENSDARG00000116216	0.853056	3.9043e-09	5.17887e-08	221.975	419.303	320.639	znf1046
ENSDARG00000056279	-1.7294	3.96819e-09	5.25999e-08	80.9019	17.8728	49.3873	ccdc157
ENSDARG00000032614	1.42746	3.99444e-09	5.29111e-08	51.4797	163.211	107.345	msi2b
ENSDARG00000068369	-2.44651	4.04434e-09	5.3535e-08	37.4829	1.15802	19.3205	angptl2b
ENSDARG00000079611	-1.07505	4.05255e-09	5.36067e-08	427.949	196.255	312.102	sema4c
ENSDARG00000079788	-0.704332	4.11016e-09	5.42938e-08	572.286	348.32	460.303	fam171a1
ENSDARG00000078441	-1.11196	4.23233e-09	5.57922e-08	161.901	70.7677	116.334	ppip5k2
ENSDARG00000054530	-0.639504	4.29586e-09	5.65518e-08	1081.65	694.565	888.106	rars1
ENSDARG00000060554	0.683951	4.34716e-09	5.71486e-08	460.182	736.213	598.198	mut
ENSDARG00000024940	0.682225	4.34624e-09	5.71486e-08	560.365	907.932	734.149	rnf144b
ENSDARG00000069946	-1.99208	4.40191e-09	5.7789e-08	66.9034	9.52705	38.2152	itga6b
ENSDARG00000073799	1.82432	4.63349e-09	6.06629e-08	17.3588	90.5729	53.9658	zgc:194210
ENSDARG00000098623	0.776772	4.70158e-09	6.14285e-08	352.249	624.493	488.371	si:dkey-23f9.4
ENSDARG00000010276	0.783218	4.71175e-09	6.15193e-08	386.795	680.697	533.746	ptgs2b
ENSDARG00000092671	0.82268	5.02362e-09	6.5502e-08	537.557	972.328	754.942	pard3ba
ENSDARG00000098680	-1.47624	5.11475e-09	6.66449e-08	112.414	34.1857	73.3001	si:zfos-2326c3.2
ENSDARG00000020929	1.55458	5.25569e-09	6.83883e-08	52.3324	188.394	120.363	fam49ba
ENSDARG00000110946	0.701167	5.3138e-09	6.90974e-08	274.271	452.079	363.175	znf1110
ENSDARG00000040284	0.609499	5.78011e-09	7.44534e-08	347.253	534.463	440.858	si:dkey-79d12.5
ENSDARG00000104687	-0.938221	5.76887e-09	7.44534e-08	306.556	158.488	232.522	slc16a9b
ENSDARG00000014031	-1.43833	5.78001e-09	7.44534e-08	235.004	74.6437	154.824	abcc2
ENSDARG00000098355	-0.789164	5.87649e-09	7.55424e-08	349.704	198.224	273.964	atp5pd
ENSDARG00000070723	0.713234	5.89052e-09	7.5672e-08	257.489	430.564	344.027	ndufa9a
ENSDARG00000061778	1.73846	5.89629e-09	7.56954e-08	24.016	114.096	69.0559	fmn2b
ENSDARG00000005481	0.909578	5.98561e-09	7.67251e-08	122.079	235.967	179.023	nfkbiaa
ENSDARG00000071196	-0.709578	6.05066e-09	7.74688e-08	983.918	605.978	794.948	cavin2b
ENSDARG00000070473	-1.00238	6.05465e-09	7.74688e-08	305.402	148.236	226.819	parp6b
ENSDARG00000093463	0.643295	6.08131e-09	7.76543e-08	433.88	687.088	560.484	CU693484.1
ENSDARG00000056740	-0.618641	6.08107e-09	7.76543e-08	2561.6	1662.91	2112.26	tmeff1b
ENSDARG00000037517	-1.14213	6.09245e-09	7.77446e-08	235.843	99.3103	167.577	slc35c2
ENSDARG00000110769	0.759095	6.18742e-09	7.88515e-08	328.076	571.868	449.972	znf1098
ENSDARG00000060350	1.29823	6.32063e-09	8.04956e-08	54.0253	148.427	101.226	apoda.2
ENSDARG00000079964	-2.0408	6.42986e-09	8.17779e-08	39.4051	4.54831	21.9767	dlx2a
ENSDARG00000027595	0.621368	6.45319e-09	8.19658e-08	407.517	630.842	519.179	selenot1b
ENSDARG00000086490	1.11274	6.46702e-09	8.20326e-08	91.6619	208.064	149.863	si:dkey-92f12.2
ENSDARG00000093549	-0.930261	6.49045e-09	8.22754e-08	659.482	337.361	498.422	selenop
ENSDARG00000109366	1.48864	6.53923e-09	8.27841e-08	32.095	106.246	69.1706	zgc:173720
ENSDARG00000098569	1.20064	6.70823e-09	8.48115e-08	76.074	188.712	132.393	BX927336.1
ENSDARG00000052063	-0.842058	6.7701e-09	8.55372e-08	866.985	465.566	666.275	col4a5
ENSDARG00000053129	-0.650256	7.15952e-09	9.02788e-08	836.171	528.064	682.118	carhsp1
ENSDARG00000097776	1.40329	7.33845e-09	9.24741e-08	311.053	924.413	617.733	si:ch1073-80i24.3
ENSDARG00000098592	1.11329	7.34689e-09	9.25196e-08	153.489	355.421	254.455	zgc:92140
ENSDARG00000090401	0.739892	7.39338e-09	9.29828e-08	231.695	391.059	311.377	CABZ01020840.1
ENSDARG00000013973	-1.12375	7.64064e-09	9.59664e-08	197.688	85.5719	141.63	pex3
ENSDARG00000076903	-1.18268	7.95754e-09	9.98159e-08	242.513	100.08	171.296	bend3
ENSDARG00000030278	-0.602065	8.12958e-09	1.0184e-07	564.311	368.005	466.158	idh3a
ENSDARG00000052604	0.697917	8.1758e-09	1.02353e-07	253.314	416.788	335.051	cpeb2
ENSDARG00000040021	0.865506	8.54912e-09	1.06677e-07	292.285	541.678	416.982	ebag9
ENSDARG00000036846	0.938087	8.73041e-09	1.08869e-07	117.785	232.391	175.088	anks4b
ENSDARG00000092810	1.09635	8.74264e-09	1.0895e-07	151.646	336.562	244.104	stap2a
ENSDARG00000059738	1.00192	8.7566e-09	1.09053e-07	152.039	326.517	239.278	ptprsa
ENSDARG00000114958	0.920289	9.33962e-09	1.15614e-07	258.867	509.851	384.359	zp3
ENSDARG00000071774	-0.85867	9.34373e-09	1.15614e-07	342.065	184.269	263.167	eef1e1
ENSDARG00000018846	-0.970711	9.33264e-09	1.15614e-07	302.519	152.834	227.676	dgat2
ENSDARG00000086245	-0.98453	9.49524e-09	1.17412e-07	199.127	96.4094	147.768	si:dkeyp-121d2.7
ENSDARG00000004588	-1.39473	9.57568e-09	1.18331e-07	92.9601	30.6432	61.8017	sox4a
ENSDARG00000032653	-1.01974	9.64621e-09	1.19125e-07	208.096	98.3527	153.225	sinhcaf
ENSDARG00000040380	-0.984978	9.74535e-09	1.20195e-07	547.507	275.329	411.418	arhgef1a
ENSDARG00000061845	-0.895079	9.75199e-09	1.20199e-07	380.78	199.226	290.003	pld7
ENSDARG00000075527	-1.30955	9.81087e-09	1.20847e-07	194.374	73.6494	134.011	zgc:174154
ENSDARG00000104100	-1.811	9.84723e-09	1.21217e-07	77.0939	14.5583	45.8261	bmpr1ba
ENSDARG00000096778	0.914662	9.97626e-09	1.22608e-07	121.567	238.108	179.838	AL928920.3
ENSDARG00000025091	-0.640122	9.97944e-09	1.22608e-07	623.187	398.971	511.079	ezrb
ENSDARG00000105239	1.69358	1.01398e-08	1.24419e-07	24.9017	110.478	67.6897	ecm1b
ENSDARG00000028663	1.23482	1.02103e-08	1.25131e-07	48.3601	127.758	88.0591	tek
ENSDARG00000056206	-1.04864	1.02109e-08	1.25131e-07	212.595	98.1603	155.377	camk2g2
ENSDARG00000039459	0.698298	1.02303e-08	1.25289e-07	246.283	405.391	325.837	qsox1
ENSDARG00000003872	-1.1004	1.02404e-08	1.25332e-07	147.525	64.5982	106.062	ccdc102a
ENSDARG00000002507	1.12592	1.05744e-08	1.29172e-07	111.748	251.224	181.486	itga10
ENSDARG00000073870	1.13232	1.07519e-08	1.31257e-07	66.4148	157.88	112.148	gdpd2
ENSDARG00000061525	-0.649929	1.08199e-08	1.32003e-07	672.309	429.192	550.75	slka
ENSDARG00000105800	0.822821	1.10881e-08	1.35017e-07	199.224	365.913	282.569	CABZ01015815.5
ENSDARG00000055759	0.658782	1.11695e-08	1.35922e-07	645.69	1018.28	831.984	efhd2
ENSDARG00000045129	1.54257	1.12162e-08	1.36404e-07	35.5379	129.402	82.4701	fkbp10b
ENSDARG00000036237	-0.955593	1.12688e-08	1.36956e-07	493.626	247.531	370.579	slc27a2a
ENSDARG00000115557	-0.659361	1.16582e-08	1.4151e-07	464.35	290.458	377.404	cox7b
ENSDARG00000102254	0.9348	1.19792e-08	1.45221e-07	111.539	221.782	166.661	pycr1a
ENSDARG00000117320	1.12171	1.20355e-08	1.45811e-07	65.7845	151.755	108.77	CABZ01067980.1
ENSDARG00000020621	-0.727829	1.21371e-08	1.4695e-07	499.472	300.014	399.743	ap1b1
ENSDARG00000045789	1.89102	1.22666e-08	1.48424e-07	8.25678	51.2191	29.7379	srgap1b
ENSDARG00000070343	-2.42225	1.22778e-08	1.48465e-07	34.2441	0.668642	17.4564	hoxc6a
ENSDARG00000045305	-0.671178	1.24396e-08	1.50327e-07	1349.59	845.937	1097.76	pde7a
ENSDARG00000012741	-0.681208	1.30078e-08	1.56995e-07	590.981	364.832	477.907	maco1b
ENSDARG00000071583	1.65231	1.30285e-08	1.57146e-07	24.9201	104.212	64.5661	gtf3ab
ENSDARG00000019360	-0.682749	1.32696e-08	1.59853e-07	1743.67	1068.18	1405.92	sec23b
ENSDARG00000057365	-1.26053	1.32662e-08	1.59853e-07	186.814	70.1225	128.468	elovl8b
ENSDARG00000007955	-0.743017	1.32946e-08	1.60053e-07	618.204	364.892	491.548	iars1
ENSDARG00000030465	-0.902795	1.35874e-08	1.63168e-07	525.844	277.989	401.916	tmem263
ENSDARG00000021611	-1.1832	1.37819e-08	1.65401e-07	155.869	62.884	109.377	si:dkey-151g10.3
ENSDARG00000063670	0.734691	1.39885e-08	1.67774e-07	281.406	466.013	373.709	gtf2a1l
ENSDARG00000086317	-0.943481	1.42361e-08	1.70638e-07	215.971	107.997	161.984	si:ch211-67e16.4
ENSDARG00000031307	-1.91672	1.47851e-08	1.77106e-07	51.8541	4.81569	28.3349	zic4
ENSDARG00000014113	-0.837559	1.49878e-08	1.79311e-07	434.037	240.021	337.029	wasla
ENSDARG00000035797	1.43414	1.55274e-08	1.85188e-07	33.3034	106.069	69.6864	si:dkey-17m8.2
ENSDARG00000060102	-1.07695	1.63706e-08	1.94881e-07	212.669	96.3409	154.505	kank1a
ENSDARG00000057984	-1.81188	1.656e-08	1.97013e-07	67.0163	11.7082	39.3623	eps8l1a
ENSDARG00000004017	0.588421	1.65876e-08	1.97218e-07	545.683	818.578	682.13	spag1a
ENSDARG00000070485	-0.898459	1.66562e-08	1.97753e-07	379.872	199.176	289.524	cenps
ENSDARG00000102810	-1.76838	1.66635e-08	1.97753e-07	374.293	66.4088	220.351	samd1a
ENSDARG00000060348	-1.36429	1.67069e-08	1.98022e-07	122.774	41.9217	82.3477	map3k3
ENSDARG00000034063	-1.46026	1.68839e-08	1.99997e-07	88.6299	26.9253	57.7776	unm_sa911
ENSDARG00000101413	-0.947662	1.70882e-08	2.02166e-07	282.049	141.288	211.668	dusp7
ENSDARG00000097205	0.856735	1.72301e-08	2.0372e-07	148.528	277.05	212.789	ulk2
ENSDARG00000068941	-0.899256	1.72516e-08	2.03848e-07	239.941	124.448	182.195	zgc:113983
ENSDARG00000058044	-0.739701	1.74972e-08	2.06496e-07	798.607	480.313	639.46	rab1ba
ENSDARG00000101954	-2.27782	1.78918e-08	2.10892e-07	38.3382	1.42726	19.8827	hoxc6b
ENSDARG00000107506	2.00337	1.91217e-08	2.24698e-07	5.79825	52.4317	29.115	CR356227.1
ENSDARG00000045127	-0.870522	1.92471e-08	2.26033e-07	585.033	315.099	450.066	FAM53C
ENSDARG00000035056	-1.51035	1.93696e-08	2.27331e-07	82.9926	23.6223	53.3074	fgf13a
ENSDARG00000086529	0.976353	1.93941e-08	2.2748e-07	90.4104	186.57	138.49	si:dkey-90l23.2
ENSDARG00000011945	-0.669779	2.16908e-08	2.53332e-07	540.608	335.266	437.937	slc35e1
ENSDARG00000045051	0.842077	2.17516e-08	2.53888e-07	134.042	246.904	190.473	slc16a3
ENSDARG00000117133	-0.817637	2.25954e-08	2.63095e-07	438.936	239.886	339.411	cst14b.1
ENSDARG00000097006	0.667962	2.28717e-08	2.6599e-07	472.976	762.982	617.979	CR854839.1
ENSDARG00000014137	-0.714264	2.29756e-08	2.67035e-07	743.704	450.033	596.868	picalmb
ENSDARG00000105184	1.71648	2.38886e-08	2.77142e-07	14.9005	69.6006	42.2505	nbeab
ENSDARG00000014039	1.35555	2.39066e-08	2.77183e-07	337.673	1017.53	677.602	si:dkeyp-93d12.1
ENSDARG00000045424	1.01002	2.41465e-08	2.79795e-07	82.2438	174.115	128.179	zgc:173856
ENSDARG00000027611	-0.876026	2.46517e-08	2.85476e-07	419.163	224.656	321.909	cavin2a
ENSDARG00000036179	-1.07118	2.48336e-08	2.8741e-07	211.029	95.5045	153.267	myo1ea
ENSDARG00000098486	0.694042	2.49068e-08	2.88082e-07	295.325	490.524	392.925	tollip
ENSDARG00000062632	0.667096	2.5197e-08	2.91128e-07	422.966	669.967	546.466	duox
ENSDARG00000042652	-1.06584	2.52005e-08	2.91128e-07	2149.94	984.457	1567.2	rreb1b
ENSDARG00000054060	-1.06485	2.58139e-08	2.97855e-07	364.982	166.685	265.833	pof1b
ENSDARG00000016886	-1.41829	2.58421e-08	2.98001e-07	119.574	38.1826	78.8783	dnajb9b
ENSDARG00000021647	-0.622229	2.59021e-08	2.98513e-07	1051.54	684.292	867.918	gnai1
ENSDARG00000100422	-0.980455	2.65554e-08	3.05674e-07	499.885	244.542	372.214	ptpro
ENSDARG00000023963	-0.663693	2.69486e-08	3.09642e-07	435.439	272.193	353.816	tpm4a
ENSDARG00000016263	-0.70824	2.71092e-08	3.11301e-07	597.43	363.968	480.699	zdhhc5a
ENSDARG00000101763	1.05769	2.73326e-08	3.13678e-07	99.6517	240.731	170.192	CU467646.6
ENSDARG00000105564	-2.38562	2.78441e-08	3.18975e-07	34.233	0.668642	17.4508	si:ch73-367j5.3
ENSDARG00000042063	1.31067	2.78732e-08	3.19117e-07	39.2051	108.345	73.7751	si:ch211-145c1.1
ENSDARG00000008333	1.16828	2.84245e-08	3.25235e-07	2646.03	6577.94	4611.99	znfl2a
ENSDARG00000031325	1.11564	2.94932e-08	3.36457e-07	89.5084	208.927	149.217	tmed1a
ENSDARG00000068709	-1.30675	2.99332e-08	3.41274e-07	106.932	38.4424	72.6875	fam174b
ENSDARG00000079393	1.69671	2.99612e-08	3.4139e-07	15.279	71.1154	43.1972	tmprss15
ENSDARG00000011890	0.66161	3.09442e-08	3.52172e-07	272.423	436.191	354.307	cry4
ENSDARG00000099918	-0.70024	3.11702e-08	3.54323e-07	395.254	240.216	317.735	arl4aa
ENSDARG00000045989	-0.750827	3.13729e-08	3.56204e-07	808.918	484.37	646.644	arf4a
ENSDARG00000061798	0.861957	3.14186e-08	3.56512e-07	139.182	259.495	199.339	arhgap27l
ENSDARG00000004672	-1.1984	3.14929e-08	3.56932e-07	130.211	51.9237	91.0671	ptk2ab
ENSDARG00000020863	0.64103	3.16058e-08	3.57825e-07	424.318	670.866	547.592	trim25l
ENSDARG00000042899	0.761627	3.16953e-08	3.58576e-07	440.851	784.042	612.447	ELAPOR1
ENSDARG00000079034	0.676678	3.24935e-08	3.67186e-07	344.139	559.922	452.03	zpax4
ENSDARG00000094135	0.781085	3.35478e-08	3.78654e-07	180.163	313.67	246.916	BX936305.1
ENSDARG00000052688	0.936706	3.38925e-08	3.82318e-07	139.878	273.402	206.64	paqr5b
ENSDARG00000096956	-2.18782	3.43553e-08	3.8731e-07	40.7143	1.64688	21.1806	BX005254.3
ENSDARG00000063050	1.51925	3.50394e-08	3.94586e-07	33.148	119.74	76.4442	rc3h2
ENSDARG00000033604	-0.79772	3.50418e-08	3.94586e-07	432.61	245.95	339.28	lrpap1
ENSDARG00000105010	-0.703057	3.60656e-08	4.05637e-07	433.039	260.472	346.755	lztfl1
ENSDARG00000002792	-0.655888	3.63304e-08	4.08376e-07	1265.29	800.625	1032.96	arcn1a
ENSDARG00000079475	0.59604	3.65922e-08	4.11077e-07	586.699	901.936	744.317	nckipsd
ENSDARG00000045846	-0.803049	3.71925e-08	4.17332e-07	325.507	182.795	254.151	osgep
ENSDARG00000036816	0.848394	3.72598e-08	4.17842e-07	155.944	293.642	224.793	pou2f2a
ENSDARG00000055398	-1.15916	3.73157e-08	4.18203e-07	169.412	70.1269	119.769	foxc1b
ENSDARG00000052413	-1.5796	3.73356e-08	4.18203e-07	101.769	25.627	63.6978	crfb12
ENSDARG00000026198	-0.722554	3.7913e-08	4.23926e-07	432.93	259.312	346.121	enoph1
ENSDARG00000058256	-1.70527	3.89414e-08	4.34871e-07	69.805	13.9178	41.8614	draxin
ENSDARG00000095774	-0.810235	3.95367e-08	4.40795e-07	263.813	147.141	205.477	emd
ENSDARG00000105276	-1.26036	4.03698e-08	4.49822e-07	114.206	43.3743	78.79	grb2a
ENSDARG00000054786	1.7017	4.09169e-08	4.55388e-07	14.3745	67.9228	41.1486	faah2b
ENSDARG00000088347	0.708345	4.2064e-08	4.67611e-07	303.875	498.236	401.055	sp1
ENSDARG00000017595	-0.767082	4.22428e-08	4.68896e-07	438.713	255.181	346.947	ccdc6b
ENSDARG00000034043	-1.71659	4.29931e-08	4.76556e-07	53.4071	11.1194	32.2632	irx5a
ENSDARG00000057586	0.68024	4.39745e-08	4.8659e-07	244.424	397.834	321.129	sall3b
ENSDARG00000045528	-0.640794	4.41318e-08	4.88049e-07	1204.5	769.24	986.872	fgd6
ENSDARG00000010408	-1.16318	4.49132e-08	4.96403e-07	173.549	72.6716	123.11	igsf9b
ENSDARG00000014230	0.726103	4.50077e-08	4.97161e-07	568.644	971.017	769.83	dlst
ENSDARG00000093704	1.28156	4.73894e-08	5.21664e-07	53.8238	142.552	98.1877	si:dkeyp-46h3.8
ENSDARG00000019541	-0.909863	4.74618e-08	5.22162e-07	284.985	146.888	215.936	gpt2l
ENSDARG00000042637	-0.651922	4.78468e-08	5.25529e-07	455.992	288.143	372.068	tert
ENSDARG00000013207	-1.31506	4.78502e-08	5.25529e-07	1123.28	400.946	762.112	zeb1b
ENSDARG00000029353	1.1727	5.08457e-08	5.56832e-07	829.473	2017.53	1423.5	serpine2
ENSDARG00000052178	-0.656024	5.11781e-08	5.60151e-07	470.978	293.918	382.448	eif2s1b
ENSDARG00000098024	-1.54771	5.28001e-08	5.77244e-07	98.8199	24.6926	61.7562	si:dkey-262k9.2
ENSDARG00000018206	-1.03342	5.43037e-08	5.93006e-07	259.36	122.143	190.752	nck2a
ENSDARG00000076779	-0.864838	5.44438e-08	5.94197e-07	421.253	231.228	326.241	fam13b
ENSDARG00000062801	-0.726163	5.60647e-08	6.11539e-07	470.686	282.198	376.442	erfl3
ENSDARG00000111026	0.667787	5.62616e-08	6.13337e-07	273.886	444.447	359.167	BX927193.2
ENSDARG00000022891	-1.10752	5.65939e-08	6.16609e-07	152.707	66.2088	109.458	zgc:175214
ENSDARG00000014181	-1.08287	5.72191e-08	6.23067e-07	154.637	68.671	111.654	foxp1b
ENSDARG00000098753	0.817876	5.7343e-08	6.23858e-07	436.605	794.538	615.572	elmo1
ENSDARG00000097017	-0.952568	5.74505e-08	6.24521e-07	265.147	132.257	198.702	mical3a
ENSDARG00000087392	0.982571	5.86979e-08	6.37358e-07	80.0731	166.359	123.216	si:ch73-160p18.3
ENSDARG00000013561	1.09623	5.87749e-08	6.37832e-07	63.1813	145.857	104.519	pgm1
ENSDARG00000007250	-0.975458	5.97882e-08	6.48095e-07	190.837	93.0844	141.961	use1
ENSDARG00000105279	-0.801155	6.00173e-08	6.49842e-07	256.624	143.491	200.058	si:ch211-108c17.2
ENSDARG00000003061	-1.0019	6.26864e-08	6.77976e-07	235.272	111.962	173.617	cd276
ENSDARG00000105321	0.678834	6.29518e-08	6.80462e-07	254.663	415.3	334.982	aspscr1
ENSDARG00000020427	-0.955427	6.31799e-08	6.82157e-07	319.511	159.606	239.559	nceh1a
ENSDARG00000055926	-1.34945	6.39033e-08	6.8958e-07	74.223	0.478498	37.3507	foxi3a
ENSDARG00000011724	-2.15423	6.46052e-08	6.9637e-07	29.4795	0.979861	15.2297	marveld1
ENSDARG00000104197	-1.19855	6.71922e-08	7.2344e-07	192.187	78.5037	135.345	ptpn22
ENSDARG00000101622	-0.629168	6.8878e-08	7.40758e-07	571.436	368.989	470.212	mrps7
ENSDARG00000010052	0.663295	6.99701e-08	7.51659e-07	307.646	491.133	399.389	ndrg3b
ENSDARG00000110470	-1.00519	7.08699e-08	7.60471e-07	264.914	126.632	195.773	ptpro
ENSDARG00000093994	1.23034	7.15125e-08	7.66937e-07	54.4889	144.692	99.5904	znf1058
ENSDARG00000005186	-0.63645	7.48981e-08	7.96999e-07	397.047	252.114	324.581	sp4
ENSDARG00000039943	0.861607	7.56043e-08	8.04067e-07	145.032	272.784	208.908	tent5ba
ENSDARG00000067729	-1.3398	7.6247e-08	8.10003e-07	117.741	40.3805	79.0605	arid3c
ENSDARG00000020015	-0.710811	7.81632e-08	8.28522e-07	373.823	226.906	300.364	mrps33
ENSDARG00000039899	0.852038	7.89306e-08	8.3573e-07	118.604	220.647	169.626	zbtb7a
ENSDARG00000077946	-1.25436	8.17118e-08	8.64223e-07	97.5933	36.3696	66.9815	smarcc2
ENSDARG00000022085	-1.68152	8.25583e-08	8.72213e-07	70.3227	13.5786	41.9507	si:dkey-34e4.1
ENSDARG00000094901	0.680739	8.3997e-08	8.86924e-07	309.672	504.956	407.314	abcc6b.2
ENSDARG00000096933	-1.98283	8.41652e-08	8.88209e-07	32.4203	2.68545	17.5529	si:ch211-135n15.2
ENSDARG00000096829	0.961882	8.50789e-08	8.96863e-07	104.51	208.445	156.478	blvrb
ENSDARG00000013533	-2.15496	8.76039e-08	9.22466e-07	28.6551	0.939503	14.7973	hoxb4a
ENSDARG00000063140	1.16718	8.90286e-08	9.36438e-07	81.0985	202.686	141.892	exd3
ENSDARG00000077237	-0.819697	8.95188e-08	9.40561e-07	270.918	150.627	210.772	rfx7a
ENSDARG00000093381	0.720788	8.97878e-08	9.42354e-07	338.567	554.479	446.523	tgm2l
ENSDARG00000074645	0.884277	9.01527e-08	9.453e-07	315.728	616.169	465.948	CABZ01032476.1
ENSDARG00000056666	-1.54707	9.04699e-08	9.47954e-07	459.839	115.781	287.81	sp8b
ENSDARG00000092856	-0.909161	9.08775e-08	9.51705e-07	332.178	172.503	252.34	si:ch211-210c8.7
ENSDARG00000091932	-1.19868	9.15274e-08	9.57987e-07	152.426	60.3842	106.405	si:ch73-25f10.6
ENSDARG00000117286	-0.814532	9.18859e-08	9.61214e-07	260.957	145.098	203.028	CABZ01032351.1
ENSDARG00000093921	0.642706	9.28428e-08	9.70165e-07	354.024	552.326	453.175	BX276103.2
ENSDARG00000056233	1.08644	9.48479e-08	9.90037e-07	117.487	277.572	197.53	zgc:110591
ENSDARG00000010732	1.59014	9.5628e-08	9.9655e-07	26.5381	109.069	67.8037	xrcc4
ENSDARG00000061603	-1.31737	9.59495e-08	9.99356e-07	87.1073	30.3872	58.7473	sorbs2b
ENSDARG00000070560	0.662611	9.73331e-08	1.01267e-06	944.579	1474.82	1209.7	nap1l4a
ENSDARG00000034268	-1.74828	9.88221e-08	1.0276e-06	46.3317	8.77497	27.5533	slit3
ENSDARG00000093182	-0.826416	1.01285e-07	1.05093e-06	255.826	140.951	198.388	eif2ak1
ENSDARG00000021808	-0.592775	1.02568e-07	1.06309e-06	525.827	346.216	436.021	nmt2
ENSDARG00000092000	0.676162	1.03206e-07	1.06817e-06	289.691	472.925	381.308	znf1020
ENSDARG00000061472	-1.17565	1.03348e-07	1.06886e-06	131.066	52.6433	91.8546	gba2
ENSDARG00000025826	-1.05221	1.06467e-07	1.09934e-06	176.2	80.9102	128.555	gna12a
ENSDARG00000045870	0.614278	1.07382e-07	1.10759e-06	808.088	1234.22	1021.15	plekha5
ENSDARG00000099654	1.14146	1.08766e-07	1.12066e-06	93.2303	226.005	159.618	marveld3
ENSDARG00000037867	-0.638346	1.09011e-07	1.12258e-06	542.245	347.659	444.952	atp5mf
ENSDARG00000069113	-1.29775	1.09081e-07	1.12269e-06	101.859	35.9328	68.8959	dbn1
ENSDARG00000070141	-0.896529	1.14447e-07	1.17603e-06	256.311	133.274	194.793	si:ch211-191i18.2
ENSDARG00000029100	-0.607119	1.14559e-07	1.17655e-06	473.694	308.262	390.978	chchd1
ENSDARG00000105522	1.95214	1.16169e-07	1.19244e-06	4.61125	45.1291	24.8702	si:ch211-196f2.3
ENSDARG00000052215	0.733876	1.17784e-07	1.20773e-06	178.048	302.446	240.247	btr02
ENSDARG00000103750	-1.11395	1.19147e-07	1.22105e-06	174.762	74.265	124.514	si:ch211-246m6.5
ENSDARG00000000966	-0.623491	1.24405e-07	1.27154e-06	965.797	625.572	795.684	ncor2
ENSDARG00000063527	1.95787	1.2707e-07	1.29739e-06	4.53893	50.3493	27.4441	elmo2
ENSDARG00000093518	1.35154	1.3227e-07	1.34836e-06	30.1407	89.9618	60.0513	CT573204.1
ENSDARG00000021924	-0.78489	1.33945e-07	1.36467e-06	1246.4	640.658	943.528	hsp70.3
ENSDARG00000054420	1.30078	1.34432e-07	1.3689e-06	36.8788	104.217	70.5477	rpe65c
ENSDARG00000057879	-1.15243	1.34531e-07	1.36918e-06	195.69	81.7496	138.72	p3h3
ENSDARG00000054211	1.77611	1.36126e-07	1.38468e-06	12.4033	71.5202	41.9618	st8sia7.1
ENSDARG00000027887	0.902615	1.37133e-07	1.39418e-06	126.267	245.647	185.957	zfyve21
ENSDARG00000058160	-0.625058	1.37409e-07	1.39625e-06	664.111	426.436	545.274	tnfaip2b
ENSDARG00000023587	-1.19666	1.39428e-07	1.41527e-06	125.605	49.635	87.6198	kcnk5a
ENSDARG00000005210	-0.70151	1.39534e-07	1.41559e-06	722.725	441.572	582.148	coro2a
ENSDARG00000089844	1.07979	1.42746e-07	1.44664e-06	67.972	154.003	110.987	scarb2c
ENSDARG00000069401	1.49009	1.44472e-07	1.46259e-06	878.968	3160.65	2019.81	si:dkeyp-114g9.1
ENSDARG00000095388	-1.82516	1.44797e-07	1.4651e-06	53.973	7.67683	30.8249	BX323590.3
ENSDARG00000092924	1.03766	1.47327e-07	1.48834e-06	102.789	228.422	165.606	zgc:171474
ENSDARG00000025017	-1.90196	1.4831e-07	1.49749e-06	38.6112	4.31322	21.4622	prdm8
ENSDARG00000018691	-0.705623	1.50962e-07	1.52185e-06	384.485	234.312	309.399	phf2
ENSDARG00000034836	-1.07034	1.53874e-07	1.54714e-06	198.135	89.1036	143.619	si:dkey-222n6.2
ENSDARG00000093220	1.63278	1.54787e-07	1.55551e-06	21.0643	92.6892	56.8767	znf1127
ENSDARG00000110581	-1.36186	1.5508e-07	1.55763e-06	102.654	33.7424	68.1983	mapk4
ENSDARG00000101823	0.67241	1.55261e-07	1.55864e-06	286.123	463.458	374.79	si:ch211-243p7.3
ENSDARG00000055797	0.636732	1.61657e-07	1.61944e-06	492.699	790.455	641.577	cnpy4
ENSDARG00000104820	-0.932754	1.61637e-07	1.61944e-06	167.537	84.0917	125.814	psd3l
ENSDARG00000041575	-0.824709	1.62289e-07	1.62493e-06	284.286	155.99	220.138	trmt10c
ENSDARG00000062084	1.89946	1.6314e-07	1.6326e-06	4.71434	42.3298	23.5221	clcn1a
ENSDARG00000071082	0.818956	1.642e-07	1.64148e-06	132.915	242.175	187.545	p4ha1b
ENSDARG00000060184	-1.2953	1.64609e-07	1.64472e-06	171.702	60.9697	116.336	pkn1a
ENSDARG00000020332	-2.09492	1.6545e-07	1.6514e-06	25.2193	0.239249	12.7293	nkx2.9
ENSDARG00000045900	0.634918	1.66175e-07	1.6569e-06	301.077	475.28	388.178	agbl5
ENSDARG00000087330	0.815248	1.67767e-07	1.67191e-06	176.366	317.96	247.163	maza
ENSDARG00000086645	-1.62195	1.71623e-07	1.70768e-06	91.0194	21.2342	56.1268	hs3st3b1b
ENSDARG00000005034	1.57135	1.72492e-07	1.71454e-06	13.6579	55.6655	34.6617	crppa
ENSDARG00000074696	-1.43458	1.7329e-07	1.72158e-06	76.4117	22.919	49.6653	zgc:194621
ENSDARG00000104702	1.01971	1.73676e-07	1.72452e-06	199.557	418.167	308.862	cat
ENSDARG00000052894	-0.966785	1.75372e-07	1.73955e-06	153.217	74.5746	113.896	znf532
ENSDARG00000036630	-1.09934	1.76464e-07	1.74948e-06	235.102	100.083	167.592	plp2
ENSDARG00000042091	-0.810395	1.7724e-07	1.75536e-06	260.019	145.239	202.629	btbd2a
ENSDARG00000063145	-0.647361	1.78029e-07	1.76226e-06	459.79	291.279	375.535	tfam
ENSDARG00000021404	-0.902702	1.80889e-07	1.78779e-06	466.302	250.759	358.53	zgc:110319
ENSDARG00000025174	0.853425	1.83127e-07	1.80804e-06	326.284	595.007	460.646	zgc:103482
ENSDARG00000054874	1.04887	1.85807e-07	1.83262e-06	68.9401	152.601	110.77	gpsm1b
ENSDARG00000003219	1.7986	1.85976e-07	1.83334e-06	86.9991	670.024	378.512	bin2a
ENSDARG00000055284	-1.66515	1.91071e-07	1.88066e-06	63.0362	12.8583	37.9473	afap1
ENSDARG00000006603	0.822326	1.94109e-07	1.9086e-06	166.051	305.221	235.636	csrp1a
ENSDARG00000115817	0.706987	2.00222e-07	1.96569e-06	211.698	346.245	278.971	si:dkey-46g23.2
ENSDARG00000007358	1.7608	2.01841e-07	1.97854e-06	6.57182	45.1742	25.873	cxcr3.1
ENSDARG00000053240	-1.22053	2.02856e-07	1.98646e-06	94.2044	36.3979	65.3011	kif6
ENSDARG00000039483	-1.64647	2.0296e-07	1.98646e-06	66.1765	13.246	39.7113	si:dkey-51a16.9
ENSDARG00000060808	0.806857	2.03114e-07	1.98695e-06	168.832	297.686	233.259	mecom
ENSDARG00000077872	-1.01102	2.03338e-07	1.98812e-06	253.007	122.415	187.711	CR626907.1
ENSDARG00000102153	-0.897127	2.09656e-07	2.04677e-06	503.314	271.316	387.315	nrp1a
ENSDARG00000042525	-2.07389	2.20117e-07	2.14342e-06	25.7491	0.95913	13.3541	ebf2
ENSDARG00000009134	1.57896	2.22453e-07	2.16397e-06	13.1102	54.0966	33.6034	hlx1
ENSDARG00000061952	-0.73959	2.25169e-07	2.18929e-06	557.732	328.352	443.042	ecpas
ENSDARG00000075864	-1.14229	2.35162e-07	2.28296e-06	161.153	66.4205	113.787	igsf9a
ENSDARG00000062174	-1.17363	2.35996e-07	2.2899e-06	156.253	63.6088	109.931	cacnb4b
ENSDARG00000101120	0.651165	2.37667e-07	2.30378e-06	217.393	346.476	281.935	kif3b
ENSDARG00000094017	0.846882	2.41729e-07	2.34078e-06	190.71	358.502	274.606	znf1137
ENSDARG00000114172	0.617271	2.42131e-07	2.34349e-06	280.302	433.014	356.658	znf996
ENSDARG00000073926	0.840999	2.47184e-07	2.38637e-06	334.666	617.106	475.886	synrg
ENSDARG00000103679	-0.876513	2.48876e-07	2.4015e-06	188.267	98.5908	143.429	bmp16
ENSDARG00000062082	-0.655446	2.49072e-07	2.40218e-06	433.036	273.57	353.303	hipk3b
ENSDARG00000009178	-0.95635	2.49391e-07	2.40404e-06	179.69	88.6026	134.146	zfand1
ENSDARG00000022456	1.44099	2.49654e-07	2.40536e-06	31.6228	107.298	69.4606	eno1a
ENSDARG00000061764	-0.747602	2.51316e-07	2.42016e-06	291.407	167.263	229.335	ahnak
ENSDARG00000011841	-0.852184	2.57411e-07	2.47512e-06	355.138	193.88	274.509	atp5l
ENSDARG00000038720	0.892238	2.61758e-07	2.5144e-06	94.1982	182.296	138.247	zp3f.1
ENSDARG00000008732	1.44111	2.64766e-07	2.54074e-06	348.282	1188.03	768.156	zgc:66479
ENSDARG00000104884	1.3558	2.69369e-07	2.58362e-06	24.9751	75.7435	50.3593	BX510934.2
ENSDARG00000025218	1.23103	2.75406e-07	2.6402e-06	57.3505	152.1	104.725	myo5ab
ENSDARG00000032601	0.631544	2.78117e-07	2.66486e-06	326.081	505.591	415.836	macrod2
ENSDARG00000114833	0.808191	2.79413e-07	2.67594e-06	186.107	334.867	260.487	CR749777.1
ENSDARG00000019963	1.00733	2.85944e-07	2.73439e-06	105.04	217.43	161.235	sfxn1
ENSDARG00000062562	1.37582	2.87675e-07	2.74957e-06	24.664	77.3587	51.0113	egln2
ENSDARG00000100531	0.83652	2.91956e-07	2.7877e-06	126.751	235.387	181.069	abhd14b
ENSDARG00000068714	1.38971	2.92334e-07	2.78991e-06	29.1841	93.5324	61.3582	ksr1a
ENSDARG00000092919	1.52343	2.94643e-07	2.81056e-06	16.0053	60.6612	38.3333	zp3c
ENSDARG00000004336	0.824376	2.97012e-07	2.83174e-06	130.172	241.317	185.744	exoc4
ENSDARG00000077162	-1.81418	3.00942e-07	2.86774e-06	32.9147	4.45936	18.6871	nwd2
ENSDARG00000020798	0.847885	3.02105e-07	2.87457e-06	188.648	342.329	265.489	necap1
ENSDARG00000030441	-0.60039	3.04606e-07	2.89693e-06	549.736	358.134	453.935	ppa1b
ENSDARG00000007982	0.597278	3.05832e-07	2.90571e-06	269.485	411.311	340.398	onecut1
ENSDARG00000041572	0.619888	3.11401e-07	2.95276e-06	362.919	561.348	462.134	zfpm1
ENSDARG00000099801	0.708884	3.16642e-07	2.99949e-06	178.985	296.292	237.639	topaz1
ENSDARG00000023181	-1.35556	3.22794e-07	3.05625e-06	84.1751	27.5474	55.8612	pcp4l1
ENSDARG00000015890	-0.926153	3.39444e-07	3.20597e-06	221.414	112.945	167.18	mafa
ENSDARG00000099260	1.55175	3.45167e-07	3.25681e-06	15.9493	65.3173	40.6333	PITPNC1
ENSDARG00000079013	-1.1161	3.47971e-07	3.28004e-06	114.088	47.7801	80.9342	dpy19l3
ENSDARG00000104588	-1.64214	3.52136e-07	3.3144e-06	46.2615	9.79908	28.0303	zgc:112234
ENSDARG00000075332	0.855588	3.52896e-07	3.3183e-06	167.865	310.037	238.951	si:ch211-119d14.3
ENSDARG00000038446	-0.640851	3.53844e-07	3.32558e-06	703.696	438.407	571.052	nrp2b
ENSDARG00000075954	-1.3229	3.58046e-07	3.36013e-06	416.007	138.05	277.028	serpinh1a
ENSDARG00000096000	0.819519	3.64229e-07	3.41146e-06	143.292	264.902	204.097	si:dkey-29j8.2
ENSDARG00000097753	-0.712907	3.66057e-07	3.42691e-06	350.217	210.941	280.579	slirp
ENSDARG00000063711	0.748949	3.78484e-07	3.53633e-06	151.263	260.149	205.706	trim3a
ENSDARG00000036785	-0.659538	3.84437e-07	3.58845e-06	547.894	342.003	444.948	si:ch211-226m16.2
ENSDARG00000076949	0.765592	3.92474e-07	3.65863e-06	165.666	289.582	227.624	zgc:173837
ENSDARG00000045351	-0.763474	3.92951e-07	3.66079e-06	300.902	175.735	238.319	ccdc58
ENSDARG00000011239	1.63862	3.93699e-07	3.66598e-06	10.2426	49.4799	29.8612	ppp1r14aa
ENSDARG00000003968	1.60519	3.97674e-07	3.69637e-06	12.6614	56.8652	34.7633	larp6b
ENSDARG00000075759	-1.39993	3.99473e-07	3.70893e-06	71.7126	21.9825	46.8476	samd4a
ENSDARG00000004115	1.56545	4.00415e-07	3.71587e-06	17.3882	71.7004	44.5443	mgat4b
ENSDARG00000079401	-0.670544	4.09464e-07	3.79617e-06	489.358	303.884	396.621	si:dkey-197c15.6
ENSDARG00000017880	-1.13924	4.13566e-07	3.83234e-06	140.171	58.4239	99.2974	kcnip3b
ENSDARG00000004372	-0.749035	4.14862e-07	3.84249e-06	434.066	255.603	344.835	fmnl3
ENSDARG00000017369	-1.7595	4.17667e-07	3.8666e-06	41.9421	6.39189	24.167	sema3d
ENSDARG00000035706	-0.59608	4.28788e-07	3.96572e-06	485.76	319.125	402.442	dock6
ENSDARG00000077248	-0.789397	4.30885e-07	3.98319e-06	351.801	199.73	275.765	zgc:171459
ENSDARG00000078754	0.90907	4.34733e-07	4.01683e-06	86.0158	168.296	127.156	gra
ENSDARG00000036791	-0.904622	4.37485e-07	4.0403e-06	2775.55	1444	2109.77	dnmt3bb.1
ENSDARG00000071353	0.59382	4.41683e-07	4.07515e-06	297.701	456.297	376.999	-
ENSDARG00000017710	0.661597	4.53778e-07	4.18124e-06	248.449	399.696	324.073	ppp1r14ab
ENSDARG00000059298	-0.690135	4.55731e-07	4.19667e-06	427.625	261.063	344.344	spcs1
ENSDARG00000007944	1.36792	4.57817e-07	4.21183e-06	23.4755	72.6952	48.0853	lhx1b
ENSDARG00000105389	0.977475	4.68559e-07	4.30239e-06	81.496	170.771	126.134	mmel1
ENSDARG00000091111	0.609785	4.88413e-07	4.47825e-06	335.406	517.997	426.701	si:ch211-15b10.6
ENSDARG00000017311	-0.683511	4.91536e-07	4.50473e-06	323.755	198.053	260.904	gpsm2
ENSDARG00000014209	0.690788	4.96098e-07	4.54219e-06	400.579	641.01	520.794	odf3l2a
ENSDARG00000055708	-0.724565	5.01151e-07	4.58407e-06	325.628	194.5	260.064	timm8b
ENSDARG00000019280	-0.605294	5.11487e-07	4.67638e-06	455.048	296.137	375.592	lars1b
ENSDARG00000096484	0.696112	5.2675e-07	4.80905e-06	234.453	381.667	308.06	si:ch211-181p13.2
ENSDARG00000069046	1.80631	5.27992e-07	4.81808e-06	5.95303	47.7397	26.8464	wu:fk65c09
ENSDARG00000013476	0.604904	5.33823e-07	4.86434e-06	251.935	387.509	319.722	arhgef39
ENSDARG00000041904	-0.606387	5.42608e-07	4.93969e-06	629.574	403.197	516.385	ankzf1
ENSDARG00000102056	-0.781043	5.43767e-07	4.94789e-06	292.418	166.568	229.493	svild
ENSDARG00000016117	0.623515	5.4535e-07	4.95994e-06	302.572	475.018	388.795	exd2
ENSDARG00000100181	1.00864	5.47249e-07	4.97249e-06	69.6919	148.764	109.228	lamp1a
ENSDARG00000060512	1.91293	5.5308e-07	5.02309e-06	5.29556	50.6344	27.965	kbtbd3
ENSDARG00000009958	-0.62634	5.56236e-07	5.04936e-06	700.077	455.362	577.72	cbl
ENSDARG00000059657	-0.882803	5.65784e-07	5.12874e-06	195.268	102.2	148.734	mks1
ENSDARG00000078741	-0.878563	5.66454e-07	5.13238e-06	456.447	242.136	349.291	FRMD1
ENSDARG00000009031	1.32964	6.0134e-07	5.43049e-06	436.693	1314.21	875.45	tnikb
ENSDARG00000027196	-1.3455	6.07242e-07	5.47862e-06	77.1729	25.1209	51.1469	si:dkey-16l2.17
ENSDARG00000001498	-1.76147	6.07234e-07	5.47862e-06	35.494	4.05434	19.7741	skap1
ENSDARG00000100528	1.56532	6.0891e-07	5.49108e-06	15.9328	70.2701	43.1014	map1lc3c
ENSDARG00000077605	1.14424	6.10689e-07	5.50453e-06	56.1368	135.576	95.8564	frrs1b
ENSDARG00000022767	-0.890886	6.12199e-07	5.51555e-06	6710.73	3446.41	5078.57	apobb.1
ENSDARG00000028943	-1.03268	6.2542e-07	5.63201e-06	187.446	87.2091	137.328	mtss1la
ENSDARG00000054619	-0.951095	6.29051e-07	5.66205e-06	261.777	126.002	193.89	fras1
ENSDARG00000052697	1.20265	6.34389e-07	5.70742e-06	37.1481	96.4311	66.7896	fam172a
ENSDARG00000057099	-0.705276	6.41049e-07	5.76463e-06	440.851	270.109	355.48	papss1
ENSDARG00000075625	-0.592391	6.48856e-07	5.82936e-06	864.666	565.682	715.174	lrig1
ENSDARG00000008541	1.2179	6.53223e-07	5.86219e-06	36.6848	98.4456	67.5652	chia.4
ENSDARG00000075346	-0.762638	6.73749e-07	6.03037e-06	240.428	137.763	189.096	tmem129
ENSDARG00000008703	0.674484	6.76016e-07	6.04784e-06	340.857	558.546	449.701	apeh
ENSDARG00000116445	-1.34269	6.80452e-07	6.08467e-06	160.984	52.1294	106.557	CABZ01046954.1
ENSDARG00000055307	0.666888	6.86041e-07	6.12893e-06	524.646	839.832	682.239	sypl2a
ENSDARG00000069681	-0.705838	6.9861e-07	6.2354e-06	362.672	218.683	290.677	pcgf6
ENSDARG00000031588	1.53684	7.04762e-07	6.28445e-06	13.3542	53.6426	33.4984	si:dkey-239b22.1
ENSDARG00000042620	0.596028	7.04675e-07	6.28445e-06	393.752	594.758	494.255	gstr
ENSDARG00000041339	-1.4246	7.10705e-07	6.3345e-06	78.9931	23.2106	51.1019	zgc:92380
ENSDARG00000103856	-0.687557	7.14648e-07	6.36372e-06	309.646	189.312	249.479	ptcd3
ENSDARG00000078266	-0.870952	7.30126e-07	6.49551e-06	300.469	160.082	230.275	twist2
ENSDARG00000018107	1.23041	7.44987e-07	6.6193e-06	56.7224	149.848	103.285	rab3da
ENSDARG00000071458	-1.51708	7.45077e-07	6.6193e-06	50.5475	12.9114	31.7295	si:dkey-121a11.3
ENSDARG00000078518	0.758605	7.52191e-07	6.6794e-06	315.529	542.617	429.073	kazald2
ENSDARG00000037307	-1.03787	7.53461e-07	6.68758e-06	140.832	63.4334	102.133	gnpda1
ENSDARG00000069251	0.810976	7.61593e-07	6.7535e-06	127.023	227.887	177.455	zpax1
ENSDARG00000090190	-1.7583	7.86805e-07	6.96417e-06	34.5323	4.36887	19.4506	bcam
ENSDARG00000076437	0.732574	7.89594e-07	6.98241e-06	141.011	239.964	190.488	zgc:163143
ENSDARG00000038207	-0.668067	7.93493e-07	7.01365e-06	383.614	237.311	310.463	aldh4a1
ENSDARG00000075249	-0.780649	7.97314e-07	7.04416e-06	364.472	208.985	286.729	fam171a2a
ENSDARG00000029064	-0.664973	8.07432e-07	7.13027e-06	344.01	213.815	278.913	uqcrq
ENSDARG00000117457	-0.859936	8.08008e-07	7.13207e-06	288.749	154.685	221.717	FP236157.5
ENSDARG00000101175	1.53119	8.15768e-07	7.19377e-06	17.6832	70.9862	44.3347	mcu
ENSDARG00000052020	-1.30961	8.24499e-07	7.2609e-06	81.2044	27.5459	54.3751	cmtm4
ENSDARG00000020473	-0.812802	8.43244e-07	7.41575e-06	210.545	116.107	163.326	hddc3
ENSDARG00000073869	-1.246	8.48715e-07	7.46043e-06	90.744	33.1022	61.9231	pdzrn3b
ENSDARG00000078014	0.788282	8.55593e-07	7.51745e-06	403.349	701.58	552.465	pacsin2
ENSDARG00000014680	-1.52676	8.58293e-07	7.53771e-06	874.003	181.132	527.567	znf710a
ENSDARG00000095458	-1.08386	9.10968e-07	7.97472e-06	148.167	65.4384	106.803	si:dkey-240h12.3
ENSDARG00000054030	-1.87131	9.23562e-07	8.07758e-06	32.8984	3.50516	18.2018	hoxb5b
ENSDARG00000023672	-0.900822	9.66077e-07	8.41485e-06	161.276	82.4916	121.884	timm8a
ENSDARG00000098695	-0.625731	9.8414e-07	8.56439e-06	494.109	317.859	405.984	vclb
ENSDARG00000103277	0.770408	9.92375e-07	8.63213e-06	134.598	234.4	184.499	cyp24a1
ENSDARG00000025212	-0.592555	9.96618e-07	8.6651e-06	403.492	264.102	333.797	ints11
ENSDARG00000045297	-0.670801	1.00379e-06	8.71559e-06	303.967	187.874	245.92	phb2a
ENSDARG00000098295	-1.60198	1.01988e-06	8.83928e-06	44.7999	7.51488	26.1574	efna3b
ENSDARG00000074742	1.75036	1.02209e-06	8.85438e-06	4.79761	35.2315	20.0146	elmod3
ENSDARG00000088813	-1.73116	1.02326e-06	8.86052e-06	39.2483	5.93011	22.5892	ppp1r3ab
ENSDARG00000037100	-0.599973	1.02641e-06	8.87983e-06	593.524	387.989	490.757	ankrd10a
ENSDARG00000015176	-0.988175	1.03632e-06	8.95748e-06	172.961	81.1977	127.08	ror1
ENSDARG00000094590	1.30142	1.0482e-06	9.05191e-06	222.157	652.795	437.476	c2cd5
ENSDARG00000004415	-0.869996	1.07536e-06	9.27393e-06	287.665	153.486	220.575	tcf7l2
ENSDARG00000017799	-0.894002	1.0798e-06	9.30803e-06	177.665	92.0563	134.861	tgm1
ENSDARG00000059871	-0.683858	1.10101e-06	9.48664e-06	327.834	201.965	264.899	shrprbck1r
ENSDARG00000018534	-1.30227	1.10251e-06	9.49526e-06	75.3712	25.665	50.5181	slc6a9
ENSDARG00000088663	-0.83705	1.10961e-06	9.55209e-06	211.854	115.92	163.887	lman2lb
ENSDARG00000100839	-1.78565	1.11029e-06	9.55365e-06	26.9762	2.37059	14.6734	BX649384.3
ENSDARG00000021389	-1.01816	1.1429e-06	9.82546e-06	147.716	68.0693	107.893	jag2b
ENSDARG00000100206	-0.770511	1.14893e-06	9.87285e-06	253.545	144.862	199.203	klhdc4
ENSDARG00000070621	0.612121	1.15538e-06	9.9194e-06	222.566	345.23	283.898	FAM72B
ENSDARG00000055226	-1.1378	1.17729e-06	1.00939e-05	96.1609	39.2213	67.6911	slc7a7
ENSDARG00000003206	1.51644	1.20159e-06	1.02931e-05	12.8104	52.2612	32.5358	chchd6a
ENSDARG00000001676	0.96772	1.23626e-06	1.05711e-05	73.25	149.985	111.617	gpm6bb
ENSDARG00000052094	-1.25132	1.27593e-06	1.08909e-05	82.7405	29.9019	56.3212	notch1b
ENSDARG00000101534	0.991	1.28287e-06	1.09453e-05	60.6566	129.395	95.0256	rab3db
ENSDARG00000068892	1.17234	1.3099e-06	1.1156e-05	37.7049	94.6505	66.1777	sostdc1a
ENSDARG00000006546	0.974385	1.3139e-06	1.11801e-05	82.8114	175.562	129.187	ak4
ENSDARG00000078638	0.787013	1.31923e-06	1.12205e-05	199.611	358.392	279.002	zgc:171750
ENSDARG00000087962	-0.629328	1.324e-06	1.12561e-05	520.798	330.849	425.824	rpap3
ENSDARG00000051965	-1.0981	1.32565e-06	1.12651e-05	178.991	78.7482	128.87	btr01
ENSDARG00000016404	-0.856308	1.33441e-06	1.13345e-05	229.06	122.735	175.897	ptch1
ENSDARG00000103129	-0.843159	1.33935e-06	1.13663e-05	4272.19	2321.35	3296.77	nid1b
ENSDARG00000104701	-0.841476	1.37225e-06	1.16198e-05	212.087	114.88	163.483	map7d1b
ENSDARG00000020328	-1.56975	1.38163e-06	1.16941e-05	52.3757	10.0031	31.1894	plekha6
ENSDARG00000035835	-0.887662	1.38532e-06	1.17201e-05	213.029	111.318	162.174	eef2k
ENSDARG00000116005	0.670875	1.39539e-06	1.18001e-05	208.82	337.687	273.253	zgc:171446
ENSDARG00000055644	-1.01014	1.39779e-06	1.18152e-05	133.654	61.9344	97.7943	prss60.2
ENSDARG00000056713	-1.56716	1.4215e-06	1.20104e-05	51.6779	11.509	31.5935	pskh1
ENSDARG00000100959	1.06076	1.42446e-06	1.203e-05	72.604	165.683	119.143	si:dkey-3p4.7
ENSDARG00000087592	0.626958	1.42511e-06	1.20302e-05	343.28	517.433	430.357	BX469925.1
ENSDARG00000012044	0.75753	1.43241e-06	1.20861e-05	5989.63	10275.5	8132.57	polr3gla
ENSDARG00000093768	-0.974479	1.45099e-06	1.22272e-05	141.645	68.4409	105.043	prr18
ENSDARG00000079062	-1.14589	1.48831e-06	1.25306e-05	189.41	77.1545	133.282	samd1b
ENSDARG00000020493	0.885852	1.50757e-06	1.2676e-05	120.112	230.882	175.497	lgi1a
ENSDARG00000011727	-0.750595	1.51048e-06	1.26949e-05	310.841	178.742	244.792	b9d1
ENSDARG00000101688	1.27934	1.51713e-06	1.27452e-05	33.9168	97.6976	65.8072	si:dkey-207l24.2
ENSDARG00000010785	-1.8118	1.56111e-06	1.3086e-05	28.6644	2.63057	15.6475	thbs1b
ENSDARG00000055524	-0.68819	1.59691e-06	1.33686e-05	412.155	252.253	332.204	rnf7
ENSDARG00000037000	-0.897783	1.59691e-06	1.33686e-05	275.035	140.91	207.973	fkbp11
ENSDARG00000076103	1.40149	1.59767e-06	1.3369e-05	20.225	70.1734	45.1992	grid2ipa
ENSDARG00000087863	0.700136	1.6176e-06	1.35299e-05	317.721	521.163	419.442	cd44a
ENSDARG00000021193	-1.35064	1.62192e-06	1.35601e-05	1523.77	465.353	994.563	coro1cb
ENSDARG00000060526	-1.62022	1.69044e-06	1.41022e-05	41.3728	2.11994	21.7464	bmp3
ENSDARG00000113296	0.684058	1.70047e-06	1.41797e-05	229.103	374.715	301.909	LO017722.1
ENSDARG00000004925	1.32816	1.72801e-06	1.43906e-05	28.2781	85.8702	57.0741	immp2l
ENSDARG00000039966	1.11268	1.75513e-06	1.45974e-05	44.8614	108.325	76.5931	prom1a
ENSDARG00000042900	0.989621	1.76851e-06	1.46959e-05	104.056	225.623	164.84	gtpbp1l
ENSDARG00000088137	-1.59724	1.77764e-06	1.47654e-05	42.5379	6.48014	24.509	adgrg2a
ENSDARG00000062799	1.40733	1.78504e-06	1.4814e-05	17.3768	59.5502	38.4635	baiap2a
ENSDARG00000033566	1.33157	1.78915e-06	1.48352e-05	21.4971	65.8669	43.682	cyp17a1
ENSDARG00000042055	-1.63692	1.78871e-06	1.48352e-05	49.3535	8.00334	28.6784	niban1a
ENSDARG00000069334	-0.83167	1.8093e-06	1.49958e-05	271.401	149.457	210.429	zgc:114045
ENSDARG00000028017	1.02048	1.82219e-06	1.50771e-05	63.3354	140.583	101.959	tp53inp1
ENSDARG00000078604	-0.900434	1.82226e-06	1.50771e-05	201.886	104.552	153.219	tbc1d10b
ENSDARG00000063341	-0.660441	1.87276e-06	1.54816e-05	347.616	217.092	282.354	czib
ENSDARG00000032535	-0.702415	1.97943e-06	1.63141e-05	251.245	151.084	201.164	praf2
ENSDARG00000059836	0.606674	1.98363e-06	1.63417e-05	252.645	390.248	321.447	ddit3
ENSDARG00000069402	-1.71034	2.00309e-06	1.64878e-05	29.1524	3.866	16.5092	lrrc4.1
ENSDARG00000079727	-0.756949	2.01071e-06	1.65434e-05	250.457	142.919	196.688	selenop2
ENSDARG00000017910	-0.963741	2.01973e-06	1.66106e-05	157.918	76.7271	117.322	pdss1
ENSDARG00000104387	1.22189	2.02591e-06	1.66542e-05	32.8811	88.363	60.622	SLC4A5
ENSDARG00000013659	0.835043	2.04698e-06	1.6813e-05	117.096	216.182	166.639	brox
ENSDARG00000041239	0.701595	2.05711e-06	1.68889e-05	162.827	271.32	217.074	wdr20b
ENSDARG00000061398	0.604657	2.07528e-06	1.70308e-05	237.479	366.362	301.921	epb41l4b
ENSDARG00000015559	-1.61905	2.08541e-06	1.70988e-05	43.0674	8.1962	25.6318	fstl1a
ENSDARG00000042684	-0.948512	2.12079e-06	1.73745e-05	305.207	148.196	226.702	serpinc1
ENSDARG00000018145	0.780167	2.12405e-06	1.73937e-05	152.122	267.912	210.017	mid1ip1l
ENSDARG00000055339	-1.08238	2.12786e-06	1.74175e-05	112.516	48.6386	80.5774	si:ch73-1a9.4
ENSDARG00000006240	1.08405	2.16148e-06	1.76852e-05	90.445	213.603	152.024	slc27a1a
ENSDARG00000059794	-0.655677	2.16329e-06	1.76924e-05	602.672	379.408	491.04	kdm6al
ENSDARG00000039041	-1.51472	2.17231e-06	1.77586e-05	42.7998	10.3275	26.5636	sfrp5
ENSDARG00000014806	-0.611622	2.17927e-06	1.78079e-05	455.833	295.351	375.592	hacd2
ENSDARG00000015793	-0.890625	2.19573e-06	1.79347e-05	160.405	82.7411	121.573	creb3l1
ENSDARG00000014068	0.741192	2.2055e-06	1.79992e-05	149.688	256.1	202.894	pgam1b
ENSDARG00000036247	1.50957	2.21762e-06	1.8075e-05	11.8364	48.5336	30.185	tmem144b
ENSDARG00000013828	0.612631	2.22809e-06	1.81449e-05	210.66	326.775	268.718	snx13
ENSDARG00000079840	1.31258	2.25786e-06	1.83669e-05	22.173	68.351	45.262	kcnma1a
ENSDARG00000104961	1.3015	2.25823e-06	1.83669e-05	27.1365	82.9194	55.0279	ghrhra
ENSDARG00000068431	-0.991118	2.25815e-06	1.83669e-05	160.136	73.9912	117.064	si:ch211-195h23.3
ENSDARG00000063416	0.669234	2.33739e-06	1.89625e-05	440.383	728.643	584.513	ptprk
ENSDARG00000036282	0.723112	2.34062e-06	1.89726e-05	259.123	458.14	358.631	rnaset2
ENSDARG00000045758	-1.90988	2.3965e-06	1.93927e-05	21.8036	0.499744	11.1517	cracr2ab
ENSDARG00000045166	-1.35631	2.40633e-06	1.9464e-05	71.9308	22.3533	47.1421	bhlha15
ENSDARG00000086327	0.820111	2.42036e-06	1.95484e-05	116.83	214.751	165.791	srrm4
ENSDARG00000096602	0.795523	2.41965e-06	1.95484e-05	184.439	325.467	254.953	si:ch1073-357b18.4
ENSDARG00000068849	-1.13143	2.47113e-06	1.99377e-05	137.465	56.4961	96.9803	fam83ha
ENSDARG00000076473	-0.830389	2.49416e-06	2.01065e-05	170	92.1187	131.06	trim37
ENSDARG00000055857	-0.769895	2.55499e-06	2.05623e-05	275.415	156.525	215.97	dop1b
ENSDARG00000008287	1.10776	2.56179e-06	2.06051e-05	70.0299	170.972	120.501	fam114a1
ENSDARG00000099511	0.983715	2.56246e-06	2.06051e-05	66.8916	144.02	105.456	CABZ01034698.2
ENSDARG00000036102	-0.719069	2.61249e-06	2.09634e-05	299.488	178.496	238.992	ctdsp2
ENSDARG00000002549	1.25801	2.69253e-06	2.15695e-05	32.4914	91.3817	61.9365	eif3eb
ENSDARG00000012467	0.778258	2.70411e-06	2.16442e-05	232.424	418.057	325.24	spint1b
ENSDARG00000027495	1.47169	2.7071e-06	2.16591e-05	24.3897	93.639	59.0144	elovl4b
ENSDARG00000044807	-1.29912	2.72664e-06	2.17972e-05	66.0456	22.115	44.0803	dck
ENSDARG00000087996	1.48123	2.73623e-06	2.18647e-05	14.5592	58.5362	36.5477	pabpn1l
ENSDARG00000098233	1.07792	2.75477e-06	2.20037e-05	58.8543	132.676	95.7652	tiam2b
ENSDARG00000097583	0.767727	2.77903e-06	2.21697e-05	238.551	422.301	330.426	arfgap3
ENSDARG00000021859	1.43001	2.78124e-06	2.21781e-05	18.2557	66.162	42.2088	erap1b
ENSDARG00000062297	-1.10514	2.80697e-06	2.2374e-05	96.4424	40.3133	68.3779	soat1
ENSDARG00000027639	0.807235	2.80931e-06	2.23834e-05	235.199	433.95	334.575	zgc:165539
ENSDARG00000021979	-0.888336	2.8114e-06	2.23907e-05	156.151	80.442	118.297	mical3a
ENSDARG00000019353	-1.4656	2.81261e-06	2.2391e-05	64.6406	17.1168	40.8787	sparc
ENSDARG00000098669	1.31106	2.814e-06	2.23927e-05	23.2825	70.4695	46.876	exd1
ENSDARG00000104681	1.46173	2.81727e-06	2.24095e-05	15.085	129.058	72.0715	si:dkeyp-87d1.1
ENSDARG00000102892	1.29038	2.84556e-06	2.26063e-05	365.453	1084.17	724.812	h1m
ENSDARG00000017165	1.15971	2.85064e-06	2.26373e-05	56.9328	151.512	104.222	slc3a1
ENSDARG00000098141	0.612876	2.88435e-06	2.28765e-05	257.41	403.738	330.574	supt3h
ENSDARG00000054560	-1.18609	2.894e-06	2.29435e-05	88.2454	33.8786	61.062	her15.2
ENSDARG00000076748	1.35408	2.92131e-06	2.31409e-05	21.1514	68.2202	44.6858	ntn2
ENSDARG00000013966	-0.646457	2.9232e-06	2.31441e-05	352.629	222.153	287.391	psma6b
ENSDARG00000101914	0.683379	2.92723e-06	2.31591e-05	275.186	451.864	363.525	metrnla
ENSDARG00000056339	1.23053	2.94204e-06	2.32667e-05	33.7556	92.3325	63.0441	stk31
ENSDARG00000018096	-0.98178	2.9441e-06	2.32734e-05	115.885	54.9188	85.4021	scap
ENSDARG00000058322	-0.66979	2.95455e-06	2.33463e-05	406.449	249.186	327.818	enc3
ENSDARG00000021195	-1.10153	2.98524e-06	2.35791e-05	112.528	47.0182	79.7729	st8sia6
ENSDARG00000056112	-0.773031	3.00301e-06	2.37097e-05	229.243	130.343	179.793	pikfyve
ENSDARG00000052271	-1.62667	3.09667e-06	2.4419e-05	31.3058	5.41092	18.3584	slc22a18
ENSDARG00000029905	1.11049	3.1299e-06	2.46708e-05	70.2911	167.241	118.766	phyhd1
ENSDARG00000077201	1.6182	3.15124e-06	2.48288e-05	8.00305	44.403	26.203	myo7bb
ENSDARG00000052427	0.671455	3.17488e-06	2.50048e-05	184.692	301.374	243.033	bicdl2
ENSDARG00000068629	-0.826279	3.18517e-06	2.50652e-05	200.791	109.562	155.177	cd151l
ENSDARG00000039987	-1.42266	3.2028e-06	2.51936e-05	52.4465	14.6027	33.5246	hivep2a
ENSDARG00000058102	0.992714	3.23921e-06	2.54486e-05	57.5221	122.696	90.1092	sardh
ENSDARG00000061728	-1.37107	3.2532e-06	2.55481e-05	66.9298	20.0332	43.4815	acot13
ENSDARG00000037884	-0.874323	3.27572e-06	2.56933e-05	216.997	115.008	166.002	rab30
ENSDARG00000095296	0.845248	3.31446e-06	2.59653e-05	105.276	194.961	150.119	si:ch73-274k23.1
ENSDARG00000056535	-1.56167	3.31691e-06	2.59738e-05	39.925	6.62576	23.2754	pla2g4f.1
ENSDARG00000060954	-0.841447	3.35028e-06	2.6203e-05	311.368	172.305	241.837	tmcc1b
ENSDARG00000073686	-0.833608	3.3705e-06	2.63397e-05	239.067	128.754	183.91	heatr6
ENSDARG00000099368	0.638567	3.39121e-06	2.64907e-05	209.159	331.41	270.285	slc25a42
ENSDARG00000007813	-0.879535	3.4576e-06	2.69653e-05	242.679	128.055	185.367	rnpepl1
ENSDARG00000022599	1.11194	3.48903e-06	2.71699e-05	42.3083	101.731	72.0197	dnpep
ENSDARG00000101137	0.973696	3.4895e-06	2.71699e-05	60.7832	127.591	94.1873	znf999
ENSDARG00000056509	-0.675371	3.53876e-06	2.75422e-05	289.509	177.409	233.459	pdik1l
ENSDARG00000034210	-1.38133	3.56132e-06	2.7684e-05	54.5096	15.6999	35.1047	si:dkey-240h12.4
ENSDARG00000037361	-0.720562	3.58179e-06	2.78319e-05	317.742	187.928	252.835	kdelr2b
ENSDARG00000030945	-0.741409	3.58956e-06	2.78809e-05	307.599	180.631	244.115	si:ch211-259g3.4
ENSDARG00000010478	-1.59199	3.6076e-06	2.80097e-05	32.5796	5.97099	19.2753	hsp90aa1.1
ENSDARG00000060069	-0.791029	3.66171e-06	2.84183e-05	191.594	107.754	149.674	isoc1
ENSDARG00000032919	0.836644	3.71707e-06	2.8802e-05	186.862	341.62	264.241	chchd3a
ENSDARG00000035519	-1.09799	3.71716e-06	2.8802e-05	1976.47	848.315	1412.39	histh1l
ENSDARG00000035987	-0.756136	3.78286e-06	2.92873e-05	225.491	130.297	177.894	psmg2
ENSDARG00000056193	-0.881487	3.8137e-06	2.95023e-05	141.811	73.3144	107.563	nme7
ENSDARG00000004378	-1.45892	3.8158e-06	2.95066e-05	48.3353	12.3084	30.3218	yrk
ENSDARG00000030012	-0.641605	3.84733e-06	2.97264e-05	322.708	205.04	263.874	lrrfip1a
ENSDARG00000103635	1.24806	3.96961e-06	3.06095e-05	58.5179	165.792	112.155	CT583728.7
ENSDARG00000092158	-1.02893	4.03262e-06	3.10578e-05	144.384	66.0518	105.218	cbx3b
ENSDARG00000010144	-1.1337	4.04664e-06	3.11533e-05	93.33	37.8132	65.5716	plppr3a
ENSDARG00000077382	0.676721	4.12399e-06	3.16597e-05	179.761	296.168	237.965	hcn5
ENSDARG00000070055	-0.708167	4.16023e-06	3.19251e-05	476.912	287.86	382.386	arfip1
ENSDARG00000035131	-0.7905	4.17964e-06	3.20612e-05	193.084	108.044	150.564	surf4l
ENSDARG00000063212	-0.954814	4.20414e-06	3.22362e-05	128.511	62.0569	95.284	prmt2
ENSDARG00000040917	-1.40837	4.20664e-06	3.22425e-05	49.8436	13.4992	31.6714	cbfb
ENSDARG00000057100	-0.658326	4.22403e-06	3.23628e-05	274.364	170.375	222.37	zwilch
ENSDARG00000032083	-1.37923	4.2922e-06	3.28589e-05	58.4064	16.982	37.6942	dpysl2b
ENSDARG00000042338	-0.936796	4.32193e-06	3.30732e-05	257.039	129.732	193.385	lpar2a
ENSDARG00000104453	0.698327	4.33262e-06	3.31418e-05	148.903	243.818	196.36	flt4
ENSDARG00000035152	0.613449	4.35729e-06	3.33172e-05	704.869	1104.43	904.652	ap2b1
ENSDARG00000094016	-1.20225	4.36057e-06	3.3329e-05	86.115	32.1108	59.1129	si:ch211-130h14.4
ENSDARG00000011072	-0.620671	4.41752e-06	3.37373e-05	356.451	228.365	292.408	ddx11
ENSDARG00000101966	0.990544	4.48998e-06	3.42634e-05	52.7491	111.345	82.0471	BX664606.2
ENSDARG00000058244	-1.1265	4.48954e-06	3.42634e-05	87.1819	35.5878	61.3849	il17ra1a
ENSDARG00000102744	-0.956975	4.515e-06	3.44406e-05	154.517	74.3238	114.42	mgst3a
ENSDARG00000093353	1.16157	4.52979e-06	3.45397e-05	32.8841	84.0013	58.4427	si:ch211-263m18.4
ENSDARG00000078523	-1.31934	4.59573e-06	3.50007e-05	66.2273	21.0251	43.6262	ddr1
ENSDARG00000061248	-0.63737	4.60804e-06	3.50665e-05	1034.19	659.035	846.612	xylt1
ENSDARG00000078159	0.956964	4.71064e-06	3.58188e-05	74.1188	154.782	114.45	zgc:175284
ENSDARG00000096037	-1.20163	4.7219e-06	3.58673e-05	76.9257	29.0318	52.9788	si:ch211-214j24.14
ENSDARG00000004782	-1.15713	4.80563e-06	3.64543e-05	90.038	35.7976	62.9178	fgfr3
ENSDARG00000008983	1.249	4.8076e-06	3.64548e-05	24.1166	68.5037	46.3101	sh3glb2a
ENSDARG00000104015	-1.22951	4.84949e-06	3.67143e-05	70.0047	25.4387	47.7217	fgfr1bl
ENSDARG00000016725	-1.39225	4.84823e-06	3.67143e-05	65.0873	18.1966	41.6419	gadd45gb.1
ENSDARG00000079391	-0.699488	4.87649e-06	3.68895e-05	273.278	165.701	219.489	mrpl42
ENSDARG00000038667	0.843798	4.91408e-06	3.71445e-05	89.7467	170.924	130.335	fggy
ENSDARG00000104932	1.62575	4.98993e-06	3.76557e-05	5.27779	30.9117	18.0947	si:ch211-261d9.1
ENSDARG00000043511	0.650809	4.99153e-06	3.76557e-05	255.182	391.729	323.455	prdx6
ENSDARG00000089922	0.610134	5.04986e-06	3.80508e-05	220.793	342.771	281.782	dsn1
ENSDARG00000105648	0.707877	5.0784e-06	3.82358e-05	182.803	309.21	246.007	si:cabz01102082.1
ENSDARG00000077810	0.755709	5.10844e-06	3.84468e-05	174.395	299.773	237.084	otud4
ENSDARG00000054749	-0.58781	5.191e-06	3.89776e-05	695.522	457.814	576.668	lmo4b
ENSDARG00000069045	-0.719294	5.19118e-06	3.89776e-05	229.173	136.422	182.797	chtf8
ENSDARG00000071601	-0.781785	5.24336e-06	3.93385e-05	225.791	125.982	175.887	pvalb9
ENSDARG00000054025	-1.79278	5.31163e-06	3.97884e-05	24.4588	1.85283	13.1558	hoxb8b
ENSDARG00000003165	-0.828463	5.36574e-06	4.01309e-05	386.169	206.312	296.241	nr2f6b
ENSDARG00000074490	-0.951665	5.48217e-06	4.09538e-05	243.314	119.443	181.379	casc4
ENSDARG00000017988	-1.19371	5.48117e-06	4.09538e-05	103.579	38.6904	71.1345	dse
ENSDARG00000036571	0.777345	5.55465e-06	4.14496e-05	130.005	225.953	177.979	sema3e
ENSDARG00000090617	0.996459	5.63174e-06	4.20056e-05	115.848	254.771	185.31	ctif
ENSDARG00000094133	0.6914	5.63395e-06	4.20057e-05	219.891	368.847	294.369	wu:fc21g02
ENSDARG00000092726	-1.60071	5.65504e-06	4.21302e-05	32.2765	3.65443	17.9655	si:dkey-184p9.7
ENSDARG00000059252	0.693029	5.66559e-06	4.21923e-05	142.458	235.122	188.79	zpcx
ENSDARG00000061687	1.65196	5.87181e-06	4.36094e-05	6.86377	44.5867	25.7252	atxn1a
ENSDARG00000006580	1.37002	5.90419e-06	4.38133e-05	18.0995	61.8007	39.9501	cldnd
ENSDARG00000058953	-0.926888	5.90613e-06	4.38133e-05	119.545	59.0901	89.3176	abcc4
ENSDARG00000014545	1.15465	5.95957e-06	4.41926e-05	534.899	1388.03	961.464	golim4b
ENSDARG00000099044	0.753364	6.08407e-06	4.50984e-05	131.535	227.957	179.746	BX548000.1
ENSDARG00000114211	1.56965	6.10969e-06	4.52533e-05	6.6586	45.415	26.0368	FO834825.2
ENSDARG00000102318	1.21428	6.18995e-06	4.57769e-05	25.1734	68.6665	46.92	il6
ENSDARG00000103420	0.83205	6.20268e-06	4.58534e-05	119.263	224.428	171.845	si:dkey-56m15.5
ENSDARG00000046081	-0.956218	6.21804e-06	4.59492e-05	121.879	58.8386	90.359	bloc1s2
ENSDARG00000070824	-0.631521	6.22561e-06	4.59874e-05	335.624	214.738	275.181	ndufb5
ENSDARG00000062089	-1.11972	6.29081e-06	4.64511e-05	945.054	390.987	668.02	uggt2
ENSDARG00000078760	-1.01217	6.31478e-06	4.65743e-05	121.159	55.4167	88.288	cacna2d3
ENSDARG00000006640	1.11892	6.36769e-06	4.69103e-05	36.3408	88.1753	62.258	eomesa
ENSDARG00000015731	0.715586	6.46934e-06	4.75677e-05	127.021	214.46	170.74	ano5a
ENSDARG00000103052	-0.837802	6.51243e-06	4.78661e-05	156.065	83.7162	119.89	pcyox1
ENSDARG00000042690	-1.53939	6.51642e-06	4.78769e-05	39.2016	7.57082	23.3862	s1pr1
ENSDARG00000012196	-0.767939	6.52965e-06	4.79375e-05	238.669	136.773	187.721	fer
ENSDARG00000101023	-1.50539	6.55523e-06	4.81068e-05	55.7749	12.3365	34.0557	msx2b
ENSDARG00000026531	-1.24797	6.65046e-06	4.87497e-05	73.5366	25.7387	49.6377	alcama
ENSDARG00000074903	1.20405	6.68274e-06	4.89488e-05	41.3907	114.301	77.8459	itcha
ENSDARG00000070458	0.641866	6.68224e-06	4.89488e-05	207.52	332.059	269.79	zgc:153292
ENSDARG00000094859	1.65952	6.71917e-06	4.91969e-05	2.67298	25.0382	13.8556	si:dkey-11o15.10
ENSDARG00000101076	-0.708044	6.79715e-06	4.97298e-05	251.159	149.04	200.1	irx3a
ENSDARG00000033251	-0.998637	6.80063e-06	4.97363e-05	126.01	58.1653	92.0877	osbpl3a
ENSDARG00000075325	-0.715526	6.80633e-06	4.97589e-05	252.675	149.479	201.077	mrpl16
ENSDARG00000018426	-0.707372	6.8551e-06	5.0081e-05	294.932	178.247	236.59	aldh7a1
ENSDARG00000021488	-0.746454	6.94552e-06	5.06991e-05	216.624	125.966	171.295	cyth1b
ENSDARG00000109703	1.44453	6.9637e-06	5.08043e-05	17.304	69.5012	43.4026	FO834825.1
ENSDARG00000062936	0.694823	7.00124e-06	5.10086e-05	177.912	295.607	236.76	ndnf
ENSDARG00000073978	-1.33091	7.01489e-06	5.10887e-05	85.0811	3.82877	44.4549	crabp2a
ENSDARG00000107576	-1.57443	7.05074e-06	5.13107e-05	15.5902	0.214696	7.90244	INSYN2A
ENSDARG00000076891	0.663443	7.12844e-06	5.18171e-05	210.34	344.485	277.413	rfxap
ENSDARG00000093253	0.914356	7.31189e-06	5.305e-05	61.0533	121.962	91.5076	MFSD3
ENSDARG00000104014	-0.76972	7.41726e-06	5.37736e-05	238.724	136.554	187.639	mark1
ENSDARG00000012281	-0.633828	7.43838e-06	5.38453e-05	554.415	368.28	461.348	zgc:65851
ENSDARG00000113961	-0.845088	7.44369e-06	5.38634e-05	196.476	103.198	149.837	nudt15
ENSDARG00000098317	-0.708246	7.55311e-06	5.46345e-05	233.269	139.861	186.565	dync1li1
ENSDARG00000057719	-0.697225	7.70957e-06	5.56402e-05	298.065	179.948	239.006	atl2
ENSDARG00000099355	-0.600017	7.96002e-06	5.73612e-05	382.114	249.057	315.586	BX890548.1
ENSDARG00000021846	1.51737	7.96751e-06	5.73937e-05	8.44004	38.7926	23.6163	hid1a
ENSDARG00000053431	1.03179	8.02932e-06	5.77954e-05	63.4494	138.818	101.134	si:ch211-257p13.3
ENSDARG00000036082	0.719553	8.03621e-06	5.78233e-05	183.051	310.89	246.97	tph1b
ENSDARG00000027915	-0.715532	8.05274e-06	5.79204e-05	211.063	125.596	168.33	zc2hc1a
ENSDARG00000056913	-1.5838	8.10314e-06	5.82611e-05	31.6943	4.376	18.0351	pcolcea
ENSDARG00000009745	-0.596385	8.16915e-06	5.86916e-05	397.163	260.367	328.765	fbxw2
ENSDARG00000022176	1.4319	8.22882e-06	5.90982e-05	11.38	43.2833	27.3316	IGLON5
ENSDARG00000027381	-0.714371	8.34956e-06	5.98979e-05	242.698	144.59	193.644	ccdc171
ENSDARG00000037406	-0.884993	8.39829e-06	6.01799e-05	190.917	97.4566	144.187	wdr19
ENSDARG00000074029	-1.58252	8.5542e-06	6.12513e-05	25.4094	3.40481	14.4071	CT573248.1
ENSDARG00000009978	-1.17349	8.83911e-06	6.31968e-05	79.7752	30.4559	55.1155	icn
ENSDARG00000011673	-1.32644	8.88975e-06	6.34878e-05	56.9948	17.9751	37.485	si:ch211-246m6.5
ENSDARG00000061377	-1.55886	8.91815e-06	6.36669e-05	36.8254	7.06648	21.9459	efcab1
ENSDARG00000100897	-1.3778	8.93788e-06	6.3784e-05	49.2186	14.0993	31.659	pdgfrb
ENSDARG00000054026	-1.45364	9.10211e-06	6.49318e-05	40.1298	9.62119	24.8755	mustn1a
ENSDARG00000087804	0.830478	9.31683e-06	6.64388e-05	89.6461	161.666	125.656	tnfrsf11a
ENSDARG00000042630	0.673074	9.50421e-06	6.75737e-05	343.884	548.513	446.199	hebp2
ENSDARG00000059911	-0.957722	9.67359e-06	6.86506e-05	109.513	52.5149	81.0137	bbs7
ENSDARG00000056615	0.718455	9.67924e-06	6.86652e-05	362.561	629.469	496.015	cybb
ENSDARG00000010385	1.64286	9.74197e-06	6.90591e-05	3.11887	26.5395	14.8292	sept4a
ENSDARG00000034409	-0.658658	9.77077e-06	6.92377e-05	355.233	220.689	287.961	pik3r3b
ENSDARG00000060584	1.3347	9.78474e-06	6.9311e-05	18.4121	61.2791	39.8456	kank1b
ENSDARG00000059367	-0.653931	9.93517e-06	7.02726e-05	329.778	206.345	268.062	mfap2
ENSDARG00000032317	-1.3618	1.00616e-05	7.10622e-05	348.167	88.5589	218.363	tox
ENSDARG00000079681	0.85559	1.03717e-05	7.31714e-05	82.2235	155.829	119.026	CABZ01059627.2
ENSDARG00000077403	-1.09534	1.03798e-05	7.31745e-05	112.111	46.6699	79.3902	col8a1a
ENSDARG00000009196	-1.44966	1.03787e-05	7.31745e-05	36.8718	8.98474	22.9283	anxa3a
ENSDARG00000031698	1.16239	1.04008e-05	7.32956e-05	51.6157	135.808	93.7118	mylk2
ENSDARG00000009390	-0.673798	1.04817e-05	7.38382e-05	230.985	142.285	186.635	npl
ENSDARG00000074906	1.72235	1.05207e-05	7.40316e-05	1.5207	26.7618	14.1412	znf831
ENSDARG00000011065	1.2388	1.05186e-05	7.40316e-05	25.0976	71.5889	48.3433	camk2b1
ENSDARG00000076861	0.694243	1.05481e-05	7.41972e-05	147.296	241.384	194.34	tmem79b
ENSDARG00000036036	-0.863788	1.05817e-05	7.44062e-05	173.1	90.6441	131.872	mdka
ENSDARG00000102778	0.648552	1.06058e-05	7.4548e-05	159.307	255.682	207.494	fgf17
ENSDARG00000101259	-0.635472	1.06678e-05	7.49031e-05	259.889	164.295	212.092	hgh1
ENSDARG00000037783	-0.751552	1.07406e-05	7.5385e-05	219.921	126.896	173.409	proza
ENSDARG00000078335	-0.909325	1.07452e-05	7.53897e-05	207.919	102.825	155.372	amot
ENSDARG00000039356	1.10277	1.07604e-05	7.54685e-05	65.1096	157.595	111.352	zgc:194209
ENSDARG00000028816	-1.0795	1.08892e-05	7.63158e-05	93.1182	39.2991	66.2087	tmed3
ENSDARG00000008727	0.687233	1.0971e-05	7.68052e-05	135.372	222.935	179.154	ranbp3a
ENSDARG00000105088	1.23402	1.09927e-05	7.69007e-05	27.1741	77.0279	52.101	tenm4
ENSDARG00000070162	-1.02226	1.10438e-05	7.72297e-05	102.85	46.3334	74.5918	stox2a
ENSDARG00000102610	0.965074	1.10508e-05	7.72508e-05	61.6961	131.035	96.3656	r3hdm2
ENSDARG00000036876	-1.2358	1.10781e-05	7.73851e-05	75.4732	26.24	50.8566	zgc:153284
ENSDARG00000098603	1.5169	1.12498e-05	7.84934e-05	10.5545	47.8249	29.1897	BX914220.1
ENSDARG00000022813	0.917195	1.13528e-05	7.91023e-05	76.8356	155.764	116.3	dnd1
ENSDARG00000061948	-0.96384	1.14215e-05	7.9552e-05	125.105	59.4791	92.2922	amotl2b
ENSDARG00000099389	-1.27316	1.14759e-05	7.98438e-05	67.4631	22.5275	44.9953	cdo1
ENSDARG00000055539	-1.27611	1.15058e-05	8.00229e-05	56.6852	18.5859	37.6355	epdl2
ENSDARG00000075269	-1.11292	1.154e-05	8.0202e-05	76.1396	31.1361	53.6378	si:dkey-20i10.7
ENSDARG00000105549	1.28824	1.15522e-05	8.02578e-05	19.2334	61.8163	40.5249	-
ENSDARG00000079283	-1.37174	1.15913e-05	8.05001e-05	37.7467	6.92119	22.3339	si:ch211-247j9.1
ENSDARG00000041060	-0.714342	1.16115e-05	8.0582e-05	235.619	135.645	185.632	lgals9l3
ENSDARG00000094447	1.25638	1.18625e-05	8.21901e-05	24.6677	73.5288	49.0982	CR354556.2
ENSDARG00000031372	-0.955685	1.18647e-05	8.21901e-05	116.356	55.9358	86.146	efna2a
ENSDARG00000035129	-0.828724	1.19288e-05	8.26044e-05	197.515	106.221	151.868	zgc:101858
ENSDARG00000004196	-0.645821	1.19967e-05	8.29847e-05	275.946	174.217	225.082	tnfsf10l
ENSDARG00000061363	0.737052	1.20199e-05	8.31154e-05	125.674	212.519	169.097	GFOD1
ENSDARG00000100829	-1.33251	1.22432e-05	8.45984e-05	25.142	2.60091	13.8715	pcdh1g32
ENSDARG00000109442	1.0003	1.23015e-05	8.49401e-05	49.2733	105.865	77.5689	hrc
ENSDARG00000039605	-1.57798	1.23517e-05	8.52556e-05	49.2568	8.98048	29.1186	mat1a
ENSDARG00000068465	0.891967	1.236e-05	8.52824e-05	71.7159	141.065	106.39	zgc:136254
ENSDARG00000092885	0.827511	1.24626e-05	8.59593e-05	139.828	264.446	202.137	zgc:171977
ENSDARG00000090232	1.05551	1.2559e-05	8.65616e-05	49.8027	116.871	83.3366	clpb
ENSDARG00000075666	-0.660496	1.27271e-05	8.76255e-05	295.751	183.423	239.587	tsc22d3
ENSDARG00000099374	-1.11269	1.27373e-05	8.76648e-05	117.912	48.1492	83.0305	sp9
ENSDARG00000043799	1.48436	1.27981e-05	8.80194e-05	8.32909	37.7672	23.0482	KLHL29
ENSDARG00000029018	-0.599978	1.29707e-05	8.91429e-05	324.025	209.968	266.997	cdkn1ba
ENSDARG00000062053	-0.672498	1.31601e-05	9.02827e-05	267.892	165.347	216.62	kifbp
ENSDARG00000109502	-1.12338	1.33668e-05	9.1602e-05	87.1855	34.9974	61.0914	PHF21B
ENSDARG00000043898	-0.680637	1.35706e-05	9.28325e-05	235.505	143.88	189.692	timm10b
ENSDARG00000008407	0.756982	1.36451e-05	9.32757e-05	102.352	179.588	140.97	tspan7b
ENSDARG00000055899	-0.842648	1.37043e-05	9.36469e-05	145.766	77.9874	111.877	lzic
ENSDARG00000070617	0.904614	1.37862e-05	9.4139e-05	72.1568	144.878	108.518	vhl
ENSDARG00000103744	-1.16024	1.38474e-05	9.44897e-05	66.9803	25.6679	46.3241	hacd1
ENSDARG00000001993	1.20515	1.39233e-05	9.4974e-05	48.0338	135.682	91.8579	myhb
ENSDARG00000054645	-1.11453	1.42115e-05	9.68707e-05	77.7532	31.5266	54.6399	si:ch211-51c14.1
ENSDARG00000074435	-1.06927	1.42478e-05	9.70492e-05	114.076	48.5084	81.292	ttc19
ENSDARG00000073688	-0.957318	1.45241e-05	9.86507e-05	1259.06	604.055	931.558	nav2a
ENSDARG00000046090	-1.22524	1.45689e-05	9.89199e-05	73.7864	25.7362	49.7613	dhrs11a
ENSDARG00000062370	-0.694715	1.47091e-05	9.98012e-05	228.999	136.186	182.592	bcl2l13
ENSDARG00000105009	-0.831566	1.48449e-05	0.000100616	155.432	83.1609	119.296	ddah2
ENSDARG00000079712	-0.813095	1.48658e-05	0.000100721	175.286	95.9091	135.598	gal3st4
ENSDARG00000006169	-1.15518	1.50749e-05	0.000102066	80.8219	30.9876	55.9048	lrrk2
ENSDARG00000038900	0.645553	1.51363e-05	0.000102373	190.368	299.966	245.167	acadm
ENSDARG00000069331	0.76648	1.51792e-05	0.000102627	167.143	299.408	233.276	trip6
ENSDARG00000015552	-0.72216	1.5226e-05	0.000102907	208.268	123.5	165.884	phactr4a
ENSDARG00000051762	-0.762908	1.53164e-05	0.000103445	470.913	277.181	374.047	CABZ01080568.1
ENSDARG00000096338	-1.48506	1.53622e-05	0.000103718	31.7362	6.90633	19.3212	CR792438.1
ENSDARG00000040442	1.18644	1.54414e-05	0.000104216	23.2102	62.7401	42.9751	prtgb
ENSDARG00000108649	1.42832	1.54557e-05	0.000104276	9.33491	39.6887	24.5118	GALNT3
ENSDARG00000032876	-0.721983	1.55417e-05	0.000104774	206.97	122.321	164.645	trit1
ENSDARG00000103800	1.0173	1.57194e-05	0.000105831	69.3702	148.909	109.139	prkar1b
ENSDARG00000011152	-0.607846	1.57286e-05	0.000105856	314.129	204.582	259.356	rpp14
ENSDARG00000006585	-1.12231	1.58031e-05	0.00010632	105.588	42.2851	73.9363	DMWD
ENSDARG00000093304	-1.24222	1.58416e-05	0.000106541	65.4848	22.2682	43.8765	si:dkey-221j11.3
ENSDARG00000114289	0.612826	1.59317e-05	0.00010711	199.295	310.236	254.765	znf980
ENSDARG00000053571	0.71308	1.60545e-05	0.000107784	147.41	249.138	198.274	adob
ENSDARG00000042057	-0.597363	1.61068e-05	0.000108055	801.854	511.584	656.719	trmt1l
ENSDARG00000018743	-0.616123	1.62494e-05	0.000108863	356.527	228.735	292.631	scamp5a
ENSDARG00000056888	1.59118	1.64076e-05	0.000109846	5.45487	32.5115	18.9832	dnah5l
ENSDARG00000096794	1.0232	1.65318e-05	0.000110601	39.1994	88.4296	63.8145	BX119915.2
ENSDARG00000039069	-0.611454	1.65681e-05	0.000110766	302.774	194.773	248.773	slx4ip
ENSDARG00000044125	-0.684699	1.66819e-05	0.000111488	449.22	278.324	363.772	txn
ENSDARG00000101867	-0.838213	1.67746e-05	0.000112029	152.529	81.1075	116.818	si:ch1073-416d2.4
ENSDARG00000070713	-0.705866	1.69929e-05	0.000113408	215.912	129.457	172.684	prss60.1
ENSDARG00000100513	0.715783	1.71261e-05	0.000114193	137.003	234.347	185.675	rps27l
ENSDARG00000031422	1.35788	1.7279e-05	0.000115117	16.5034	57.5205	37.012	igfbp2b
ENSDARG00000108788	0.925347	1.73375e-05	0.000115467	64.4893	130.668	97.5785	ARSB
ENSDARG00000093024	0.71585	1.73561e-05	0.00011555	159.455	264.015	211.735	si:ch211-213a13.2
ENSDARG00000097333	-0.98648	1.74226e-05	0.000115953	106.919	49.9674	78.4433	CT573342.1
ENSDARG00000011825	-0.825657	1.78631e-05	0.000118761	175.703	95.2097	135.456	cetn3
ENSDARG00000027082	1.31807	1.79968e-05	0.000119484	19.0186	62.4726	40.7456	hmbox1a
ENSDARG00000056250	0.660201	1.7996e-05	0.000119484	4766.64	7587.53	6177.08	add3b
ENSDARG00000045909	-1.31002	1.82149e-05	0.000120764	48.5663	14.9968	31.7816	dynlt1
ENSDARG00000001721	-1.0203	1.82495e-05	0.000120952	98.7338	44.0304	71.3821	oc90
ENSDARG00000019907	-0.746717	1.82819e-05	0.000121083	210.795	122.343	166.569	dscc1
ENSDARG00000077549	-0.888324	1.8346e-05	0.000121423	182.94	93.7592	138.35	aifm2
ENSDARG00000005356	-0.720555	1.83754e-05	0.000121534	283.292	168.141	225.716	tyro3
ENSDARG00000028949	-0.990052	1.84636e-05	0.000122075	116.656	54.0134	85.3349	ZBTB26
ENSDARG00000101446	-0.774834	1.85528e-05	0.00012258	158.577	89.5629	124.07	si:dkey-46i9.1
ENSDARG00000099024	-1.03902	1.87044e-05	0.000123497	85.5621	37.5501	61.5561	si:ch211-188p14.5
ENSDARG00000097761	-1.41068	1.88086e-05	0.000124142	43.33	9.75718	26.5436	BX005234.1
ENSDARG00000016044	-0.857026	1.88522e-05	0.000124387	134.774	70.8418	102.808	gins4
ENSDARG00000087596	-0.616542	1.89306e-05	0.000124853	695.693	453.486	574.59	si:ch73-95l15.5
ENSDARG00000068246	-0.747118	1.89691e-05	0.000125029	232.964	137.329	185.146	plcb3
ENSDARG00000053574	-0.976496	1.89904e-05	0.000125126	123.94	58.615	91.2775	fancd2
ENSDARG00000007220	1.2844	1.91955e-05	0.000126391	18.1578	59.2859	38.7219	ncam1b
ENSDARG00000086261	-0.692093	1.92457e-05	0.00012659	342.727	205.913	274.32	fhdc4
ENSDARG00000020054	1.42927	1.93506e-05	0.000127237	14.0017	57.4015	35.7016	aox6
ENSDARG00000045482	1.17102	1.95856e-05	0.00012865	23.7557	63.3679	43.5618	stk38l
ENSDARG00000098289	0.981624	1.96023e-05	0.000128715	69.867	147.593	108.73	vstm2l
ENSDARG00000076534	1.30081	1.96894e-05	0.000129199	15.4206	49.3262	32.3734	si:ch211-14a17.10
ENSDARG00000078440	1.23588	1.99201e-05	0.000130578	19.8085	58.315	39.0617	ccdc88aa
ENSDARG00000016357	-0.68783	1.99859e-05	0.00013092	373.916	223.957	298.936	fmo5
ENSDARG00000045316	-0.688379	2.02076e-05	0.000132192	216.827	130.308	173.568	map7d2b
ENSDARG00000006899	-1.06495	2.02069e-05	0.000132192	86.7875	36.9599	61.8737	far1
ENSDARG00000114508	-0.634349	2.02948e-05	0.000132671	427.551	271.077	349.314	tmem101
ENSDARG00000002264	-0.771834	2.10811e-05	0.000137483	177.056	100.398	138.727	mrpl41
ENSDARG00000096632	-0.863221	2.11247e-05	0.00013772	122.617	64.0584	93.3378	CR382370.2
ENSDARG00000091726	-1.11998	2.12988e-05	0.000138714	69.999	27.8883	48.9436	aebp1
ENSDARG00000069583	-0.798899	2.13348e-05	0.000138901	379.607	203.965	291.786	zgc:114181
ENSDARG00000105424	0.68031	2.17168e-05	0.000141204	139.776	229.522	184.649	si:rp71-46j2.7
ENSDARG00000100436	1.53757	2.1751e-05	0.00014137	1.75809	23.5214	12.6397	cnga2b
ENSDARG00000027826	1.10965	2.18182e-05	0.000141759	34.6354	86.1505	60.3929	pudp
ENSDARG00000035984	-1.51936	2.18484e-05	0.000141907	30.9831	6.00046	18.4918	mnx1
ENSDARG00000104528	1.52418	2.18579e-05	0.000141921	11.2696	59.364	35.3168	cldn10b
ENSDARG00000116122	1.44458	2.1971e-05	0.000142607	8.10698	36.0734	22.0902	CABZ01067150.2
ENSDARG00000023309	0.678429	2.19926e-05	0.000142699	151.393	246.937	199.165	spryd4
ENSDARG00000057169	-1.20014	2.22551e-05	0.000144207	68.9615	24.7463	46.8539	abca4a
ENSDARG00000010981	1.13195	2.23221e-05	0.000144592	54.3748	138.468	96.4216	zdhhc3a
ENSDARG00000009901	-0.792146	2.24893e-05	0.000145527	257.149	143.656	200.402	slc38a5a
ENSDARG00000068593	1.23765	2.25427e-05	0.000145774	19.9095	58.0806	38.9951	CU326366.2
ENSDARG00000115096	1.46414	2.2636e-05	0.000146279	29.3865	220.916	125.151	FO704836.1
ENSDARG00000086449	0.587476	2.2663e-05	0.000146404	187.692	287.259	237.475	znf1055
ENSDARG00000061690	-0.985016	2.27769e-05	0.00014709	148.706	69.4118	109.059	nxpe3
ENSDARG00000093093	-0.816578	2.28203e-05	0.00014732	140.285	76.0807	108.183	adam17b
ENSDARG00000090286	-0.663676	2.31393e-05	0.000149229	583.955	363.931	473.943	serpina1
ENSDARG00000059846	0.681306	2.3334e-05	0.000150333	135.083	222.313	178.698	epg5
ENSDARG00000033916	-0.792775	2.36438e-05	0.000152126	168.579	93.2648	130.922	si:ch211-243j20.2
ENSDARG00000037895	-1.36717	2.37084e-05	0.000152489	38.1549	9.37367	23.7643	ramp2
ENSDARG00000101476	0.877739	2.37978e-05	0.000152961	66.6875	130.317	98.5023	si:dkey-65j4.2
ENSDARG00000102837	1.14291	2.40444e-05	0.000154338	27.3475	70.9579	49.1527	znf1145
ENSDARG00000056376	0.740761	2.41717e-05	0.000155104	111.235	192.523	151.879	ankrd37
ENSDARG00000053575	1.02369	2.43335e-05	0.000156038	42.6015	94.1626	68.382	gpat2
ENSDARG00000035470	-0.653896	2.49622e-05	0.000159588	269.035	165.667	217.351	sh3glb2b
ENSDARG00000017199	-0.781169	2.50718e-05	0.000160182	156.136	87.5012	121.819	elp2
ENSDARG00000036329	-0.62915	2.53217e-05	0.000161617	334.207	213.053	273.63	ndufa1
ENSDARG00000074995	-0.590269	2.53562e-05	0.000161783	351.842	232.345	292.094	eif2b5
ENSDARG00000004889	0.588089	2.54702e-05	0.000162348	242.634	372.088	307.361	aga
ENSDARG00000078571	-0.708705	2.55192e-05	0.000162606	185.595	110.293	147.944	wdr6
ENSDARG00000095149	0.986906	2.57801e-05	0.000164105	50.3462	109.231	79.7888	znf1062
ENSDARG00000017813	-0.721134	2.62477e-05	0.00016686	181.379	106.917	144.148	pigs
ENSDARG00000025549	-0.646122	2.62838e-05	0.000166978	231.454	145.39	188.422	ndufaf1
ENSDARG00000054313	1.03547	2.7156e-05	0.000172177	34.5699	78.9613	56.7656	zp3f.2
ENSDARG00000089480	0.719586	2.72868e-05	0.000172842	176.571	295.557	236.064	si:dkey-12j5.1
ENSDARG00000068784	0.644676	2.7289e-05	0.000172842	245.969	400.126	323.048	vsir
ENSDARG00000099927	-1.04201	2.7297e-05	0.000172842	88.7392	38.5941	63.6667	dpf1
ENSDARG00000099266	-1.03592	2.73424e-05	0.000172998	112.885	49.3021	81.0935	vasna
ENSDARG00000078109	-1.0845	2.73488e-05	0.000172998	77.3681	32.0159	54.692	usp12a
ENSDARG00000014565	0.654968	2.74197e-05	0.00017339	248.698	390.367	319.533	eif4e1b
ENSDARG00000060349	-1.32977	2.7641e-05	0.000174674	44.7999	12.9139	28.8569	wasf1
ENSDARG00000100280	1.46622	2.80056e-05	0.000176686	74.2872	328.653	201.47	znfx1
ENSDARG00000053279	-1.55913	2.81844e-05	0.000177639	19.5735	1.91775	10.7456	apln
ENSDARG00000053535	0.884747	2.902e-05	0.000182485	57.1072	114.259	85.6831	lmo7b
ENSDARG00000012729	1.29755	2.91628e-05	0.000183219	18.0683	58.6314	38.3499	hcls1
ENSDARG00000074056	-1.32076	2.91654e-05	0.000183219	54.5139	16.1335	35.3237	kctd1
ENSDARG00000117538	-1.05137	2.92207e-05	0.000183446	97.1348	41.5749	69.3549	CABZ01075068.1
ENSDARG00000043275	1.18147	2.94322e-05	0.000184351	21.4998	58.8465	40.1731	mgmt
ENSDARG00000037403	-1.19014	2.949e-05	0.000184652	72.9338	24.749	48.8414	hspa8b
ENSDARG00000013279	1.2956	2.95404e-05	0.000184847	32.3135	103.801	68.0574	znf76
ENSDARG00000105034	-0.597696	2.95314e-05	0.000184847	282.212	183.732	232.972	zdhhc18b
ENSDARG00000077637	0.803514	2.97093e-05	0.000185783	79.894	146.356	113.125	mal2
ENSDARG00000077419	-1.15954	2.97927e-05	0.000186243	75.2516	25.5094	50.3805	nectin4a
ENSDARG00000103024	1.38783	3.04156e-05	0.000189766	8.79812	35.1077	21.9529	zgc:175136
ENSDARG00000061691	-0.928738	3.06371e-05	0.000190961	114.675	55.9071	85.2911	qpctla
ENSDARG00000103725	-0.920724	3.09732e-05	0.000192867	155.018	76.656	115.837	znf341
ENSDARG00000031983	-0.630499	3.10376e-05	0.000193206	287.094	179.54	233.317	six4b
ENSDARG00000104549	1.22799	3.17178e-05	0.00019712	22.7424	66.8302	44.7863	arhgap44
ENSDARG00000007418	-0.69178	3.17759e-05	0.000197416	407.107	253.336	330.222	chmp4c
ENSDARG00000103118	-0.901686	3.18495e-05	0.000197746	167.661	83.5908	125.626	cib1
ENSDARG00000112061	0.747416	3.18854e-05	0.000197904	108.274	189.316	148.795	CT737127.1
ENSDARG00000031382	-0.63868	3.21279e-05	0.00019928	263.576	165.606	214.591	reep2
ENSDARG00000034093	-1.17657	3.22932e-05	0.000200209	63.9723	22.5664	43.2693	dclk2a
ENSDARG00000040298	-1.32118	3.25353e-05	0.000201546	44.3519	12.5894	28.4706	apoa4b.1
ENSDARG00000075165	-0.939479	3.28261e-05	0.000203151	102.929	49.4566	76.1929	zc3h6
ENSDARG00000117636	-0.645271	3.33711e-05	0.000206323	266.415	166.523	216.469	FP236157.7
ENSDARG00000096667	1.20613	3.34912e-05	0.000206932	19.7882	56.8852	38.3367	hemgn
ENSDARG00000089936	-1.25121	3.3623e-05	0.00020768	48.3873	15.2143	31.8008	selenow2b
ENSDARG00000058578	1.33935	3.36552e-05	0.000207811	11.5953	41.3049	26.4501	ccdc106b
ENSDARG00000060534	-1.42049	3.36685e-05	0.000207827	26.3693	4.96768	15.6685	sgpp1
ENSDARG00000093665	0.742607	3.38632e-05	0.000208894	97.694	168.348	133.021	si:dkey-285e18.5
ENSDARG00000105570	0.731794	3.39877e-05	0.000209594	126.669	221.047	173.858	crestin
ENSDARG00000078887	-1.13889	3.41908e-05	0.000210711	59.0702	22.6708	40.8705	atp10d
ENSDARG00000079097	-1.02569	3.43926e-05	0.000211751	78.7561	34.6493	56.7027	tanc2a
ENSDARG00000043328	1.45973	3.44684e-05	0.000212118	5.18089	27.6941	16.4375	fip1l1a
ENSDARG00000102755	1.13582	3.44744e-05	0.000212118	32.8819	87.0254	59.9536	EML6
ENSDARG00000100150	1.02611	3.45445e-05	0.000212344	39.5132	89.5935	64.5533	FQ377903.1
ENSDARG00000030350	-1.37287	3.48197e-05	0.00021383	35.8181	9.21098	22.5145	mnx2b
ENSDARG00000012671	-1.59252	3.49038e-05	0.00021421	22.747	2.85232	12.7996	inhbaa
ENSDARG00000038609	0.635449	3.54071e-05	0.000217089	198.511	314.168	256.34	mpz
ENSDARG00000071567	-0.643159	3.54373e-05	0.000217205	213.128	133.737	173.432	TSTD1
ENSDARG00000060729	-0.702027	3.57449e-05	0.00021888	322.408	196.262	259.335	trim8b
ENSDARG00000045437	-0.688717	3.58754e-05	0.000219539	190.806	115.362	153.084	slc35b3
ENSDARG00000008305	-1.63352	3.5867e-05	0.000219539	19.4615	1.15258	10.3071	hand2
ENSDARG00000071084	0.869981	3.59772e-05	0.000219978	64.7257	126.322	95.5239	wipf1b
ENSDARG00000022853	-1.17833	3.59815e-05	0.000219978	54.7238	19.8931	37.3085	eogt
ENSDARG00000058206	-0.826563	3.62166e-05	0.000221344	191.98	105.371	148.676	si:ch211-153b23.5
ENSDARG00000095463	1.13271	3.64128e-05	0.000222473	28.6318	73.6773	51.1545	si:ch73-90k17.1
ENSDARG00000076620	1.39738	3.66937e-05	0.000224045	8.93799	36.5102	22.7241	abhd8b
[truncated: 856 more rows]
