# Supplementary material for: Testing biological actions of medicinal plants from northern Vietnam on zebrafish embryos and larvae: Developmental, behavioral, and putative therapeutical effects
Source: PLoS One. 2023 Nov 7;18(11):e0294048. doi: 10.1371/journal.pone.0294048 (PMC10629648; doi:10.1371/journal.pone.0294048)
Supplement: S4 Table — ORA indicates "Over-Representation analysis" using UP- or DOWN-regulated genes, GSEA indicates ’Gen Set Enrichment Analysis", used databases were GO, KEGG, Panther, Reactome, Wikipathways, and a home-made zebrafish mutant gene-phenotype list, "description" and "size" gives the name and size of the corresponding term, "overlap" indicates the number of genes in the dataset, "enrichmentRatio" indicates the enrichment factor in the term, while pValue and FDR (False Discovery Rate) indicate the statistical significance of the enrichment, "userId" holds the list of the overlapping genes in the dataset. (XLSX) [file pone.0294048.s008.xlsx]

## Sheet: Feuil1
	geneSet	description	size	overlap	enrichmentRatio	pValue	FDR	userId
UP-ORA-GO-BP	GO:0007492	endoderm development	42	13	6.212	6.58463e-08	1.87004e-05	sebox;mixl1;lhx1a;eomesa;pou5f3;nanog;foxh1;bmp7a;tbxta;vent;tdgf1;fgf17;fgfr1a
	GO:0000003	reproduction	167	22	2.64389	2.59607e-05	0.00368641	cxcr4b;pde3a;wee2;msh3;lhx1a;cyp17a1;exd1;tdrd9;lrmp;plcd4b;ca15b;bmb;fbxo5;piwil1;nanog;paqr5b;dnd1;zp3a.1;strbp;zp3a.2;tdgf1;tp53
	GO:0022603	regulation of anatomical structure morphogenesis	253	27	2.14181	0.000142206	0.0134622	cxcr4b;gdf3;caprin2;rhoq;lhx1a;cdc42ep4b;pou5f3;rnd1b;foxh1;bmp7a;ulk2;tbxta;elmo1;has2;sema3e;palm1b;eve1;vent;ism1;slc3a2b;rspo3;tp53;fgf17;per2;fgfr1a;sema4bb;rhocb
	GO:0048285	organelle fission	141	17	2.41973	0.000613879	0.0435854	wee2;ccna1;msh3;tdrd9;pex11b;ndel1b;fbxo5;ccng2;spdl1;bora;cdt1;kif23;ccnf;dsn1;spice1;kifc1;nusap1
	GO:0051301	cell division	157	18	2.30097	0.000785372	0.0446091	gdf3;fgf3;snx9a;fbxo5;spdl1;racgap1;fam83d;bora;kmt5aa;cdt1;kif23;ccnf;tp53;fgf17;anln;dsn1;pkp4;nusap1
DOWN-ORA-GO-BP	GO:0007417	central nervous system development	400	72	2.48584	1.68643e-13	4.78946e-11	ogg1;yap1;otx2a;gdpd3a;psen1;mycbp2;kdm6al;tsc22d3;ap1m1;slc33a1;tbcd;pcdh10b;dicer1;lzic;znf503;tfap2a;fzd3a;sox9a;nr6a1a;crabp2b;prox1a;gna12a;nes;znf703;six1b;zic5;fn1a;gata3;six3b;hoxb5a;gba2;her11;gbx1;lmo4a;irx7;rel;isl1;crabp2a;olig3;mnx2b;grhl2b;hapln1b;dbx1a;lhx2b;pitx3;pou3f2b;mnx1;slit3;phox2a;her15.1;tbx6;rfx4;hoxb5b;pcdh19;prdm8;her12;dixdc1a;neurog1;olig4;nkx6.2;meis3;mdkb;dmbx1a;ot…
	GO:0060322	head development	304	54	2.45313	3.80224e-10	5.39918e-08	ogg1;yap1;otx2a;gdpd3a;psen1;mycbp2;kdm6al;tsc22d3;ap1m1;tbcd;pcdh10b;dicer1;znf503;tfap2a;fzd3a;nr6a1a;crabp2b;prox1a;nes;znf703;six1b;zic5;fn1a;six3b;hoxb5a;her11;gbx1;lmo4a;irx7;rel;crabp2a;grhl2b;lhx2b;pitx3;pou3f2b;phox2a;her15.1;hoxb5b;pcdh19;her12;dixdc1a;neurog1;meis3;mdkb;dmbx1a;otx2b;foxb1b;rx3;zic1;fsta;hoxb1b;kctd15a;pax6b;wnt8b
	GO:0048598	embryonic morphogenesis	431	63	2.01866	3.94922e-08	3.7386e-06	hmcn2;pmm2;ezrb;shrprbck1r;ttc21b;invs;cemip2;irx3a;tmsb4x;sfrp1a;plcb3;apoa2;msgn1;bbs2;cdx4;znf503;tfap2a;mif;sox9a;fras1;ahsa1a;foxc1a;gna12a;nog3;znf703;zic5;st8sia6;fn1a;gata3;sp9;six3b;apoc1;cacnb4b;otx1;gbx1;alcama;irx7;pcdh18a;pls3;grhl2b;sox4a;ccdc85b;msx1b;esrra;s1pr1;sp8b;apln;lzts2a;lrrn1;pcdh19;six7;celsr1b;klf2a;hoxb4a;pdgfra;rx3;zic1;fsta;hoxb1b;hoxc8a;pax8;hoxb3a;wnt8b
	GO:0007389	pattern specification process	360	55	2.1099	6.79316e-08	4.82314e-06	yap1;otx2a;kdm6al;tsc22d3;enc3;invs;cemip2;tmsb4x;msgn1;pcdh10b;bbs2;cdx4;cfap53;dnmt3bb.1;nr6a1a;stk36;foxc1a;bhlhe41;cdx1a;nog3;znf703;fn1a;lypd6;hoxb5a;her2;her11;cav1;robo3;gbx1;alcama;rfx3;her4.1;grhl2b;msx1b;fn1b;lzts2a;cldn5a;her9;bmpr1ba;her15.1;tbx6;rfx4;hoxb5b;her12;hoxb4a;her4.2;otx2b;hoxc6a;rx3;fsta;pax8;pax6b;hoxb3a;wnt8b;hoxb7a
	GO:0009792	embryo development ending in birth or egg hatching	320	50	2.15785	1.35528e-07	7.69802e-06	otx2a;pmm2;bcor;shrprbck1r;plcb3;apoa2;msgn1;pcdh10b;cdx4;tfap2a;nr6a1a;fras1;ahsa1a;foxc1a;twist1a;bhlhe41;cdx1a;nog3;zic5;fn1a;gata3;her2;her11;cav1;gbx1;alcama;irx7;her4.1;pls3;grhl2b;ccdc85b;msx1b;fn1b;irx5a;her9;her15.1;tbx6;pcdh19;map1b;her12;hoxb4a;her4.2;mdkb;rarga;otx2b;pdgfra;fsta;hoxb1b;kctd15a;hoxb3a
	GO:0007423	sensory organ development	364	52	1.97289	1.33839e-06	6.33507e-05	yap1;otx2a;bcor;rab11fip4a;shrprbck1r;sfrp1a;mcm2;hsp70.3;tbcd;ptch1;znf503;tfap2a;mif;sox9a;prox1a;foxc1a;med29;nes;znf703;six1b;fn1a;gata3;six3b;myod1;foxc1b;rbp4l;otx1;ptk2ab;cav1;alcama;lmo4a;unc45b;irx7;grhl2b;sox4a;lhx2b;pitx3;msx1b;her15.1;six7;dixdc1a;neurog1;dmbx1a;otx2b;rx3;zic1;fsta;hoxb1b;pax8;cdh11;pax6b;wnt8b
	GO:0071696	ectodermal placode development	28	11	5.42545	1.80445e-06	7.32092e-05	tfap2a;sox9a;st8sia6;gata3;msx1b;lrrn1;neurog1;rx3;fsta;pax8;wnt8b
	GO:0048880	sensory system development	312	46	2.03612	2.33611e-06	8.29318e-05	canx;yap1;otx2a;bcor;rab11fip4a;sfrp1a;mcm2;hsp70.3;tbcd;ptch1;znf503;tfap2a;prox1a;foxc1a;gna12a;med29;nes;znf703;six1b;fn1a;six3b;myod1;foxc1b;rbp4l;otx1;ptk2ab;cav1;alcama;lmo4a;unc45b;irx7;sox4a;lhx2b;pitx3;her15.1;six7;dixdc1a;neurog1;dmbx1a;otx2b;rx3;zic1;hoxb8a;cdh11;pax6b;wnt8b
	GO:2000026	regulation of multicellular organismal development	423	56	1.8283	5.84675e-06	0.000184497	ogg1;mycbp2;si:ch211-226m16.2;srgap2;cemip2;dync1li1;enpp1;anxa1c;dicer1;ptch1;atg5;dnmt3bb.1;cntfr;si:ch211-194k22.8;lpar2a;bloc1s2;elavl3;ankhb;foxc1a;bhlhe41;chodl;zbtb16a;sema4c;zic5;gata3;myod1;lypd6;her2;her11;prkd1;gbx1;si:dkey-204f11.64;irx7;her4.1;sema3fb;esrra;s1pr1;tcf12;irx5a;slit3;her9;thbs1b;her15.1;tbx6;rfx4;arl3l2;sema3aa;her12;klf2a;neurog1;olig4;her4.2;mdkb;dmbx1a;pdgfra;wnt8b
	GO:0045595	regulation of cell differentiation	312	44	1.9476	1.25259e-05	0.000355735	ogg1;mycbp2;srgap2;enpp1;anxa1c;dicer1;dnmt3bb.1;cntfr;si:ch211-194k22.8;lpar2a;bloc1s2;elavl3;plekho1b;bhlhe41;chodl;zbtb16a;sema4c;nog3;zic5;gata3;pax7b;myod1;her2;her11;alcama;irx7;her4.1;sema3fb;tcf12;irx5a;slit3;her9;her15.1;arl3l2;sema3aa;her12;klf2a;neurog1;olig4;her4.2;mdkb;dmbx1a;pdgfra;wnt8b
	GO:0040011	locomotion	498	60	1.66388	5.01494e-05	0.00129477	hmcn2;efnb3a;ezrb;mycbp2;kdm6al;srgap2;ptprfb;cemip2;tmsb4x;nrarpa;nhsl1b;unk;fmnl3;anxa1c;fzd3a;amot;nr6a1a;efna2a;amotl2b;prox1a;srgap1a;foxc1a;sinhcaf;kcnj10a;gna12a;chodl;htr1d;sema4c;znf703;fn1a;gata3;apoc1;foxc1b;robo3;pik3c2b;rfx3;isl2a;auts2b;pcdh18a;pls3;cbfb;lhx2b;sema3fb;esrra;s1pr1;apln;hsp90aa1.1;efna3b;lzts2a;arl3l2;sema3aa;celsr1b;meis3;podxl;pdgfra;rx3;hoxb8a;cdh11;pax3a;wnt8b
	GO:0035295	tube development	477	57	1.65028	9.78632e-05	0.0023161	ogg1;yap1;otx2a;bcor;si:ch211-226m16.2;ap1m1;shrprbck1r;invs;cemip2;tmsb4x;nrarpa;fmnl3;anxa1c;hdac6;vps33b;cdx4;tfap2a;amot;lpar2a;sox9a;nr6a1a;amotl2b;twist1a;cdx1a;nog3;six1b;shc1;zic5;fn1a;gata3;myod1;her11;otx1;ptk2ab;prkd1;gbx1;alcama;isl2a;grhl2b;hapln1b;ccdc85b;msx1b;s1pr1;apln;thbs1b;tbx6;pcdh19;sema3aa;map1b;klf2a;otx2b;pdgfra;angptl2b;fsta;hoxb1b;pax8;wnt8b
	GO:0061053	somite development	103	19	2.54752	0.000126309	0.00275936	psen1;msgn1;pcdh10b;cdx4;foxc1a;bhlhe41;cdx1a;fn1a;her2;her11;cav1;her4.1;fn1b;her9;her15.1;tbx6;meox1;her12;her4.2
	GO:0032989	cellular component morphogenesis	410	49	1.65049	0.000303578	0.0059519	hmcn2;map1sa;pmm2;efnb3a;mycbp2;srgap2;ptprfb;slc33a1;slirp;unk;fmnl3;cdc42ep5;anxa1c;fzd3a;efna2a;amotl2b;prox1a;rhoub;foxc1a;gna12a;dbnla;chodl;sema4c;fn1a;zgc:154093;gba2;ptk2ab;robo3;alcama;unc45b;isl2a;isl1;auts2b;her4.1;pls3;cbfb;lhx2b;sema3fb;mnx1;hsp90aa1.1;efna3b;slit3;arl3l2;sema3aa;map1b;smyd1b;her4.2;cdh11;wnt8b
	GO:0051093	negative regulation of developmental process	119	20	2.32105	0.000314361	0.0059519	srgap2;enpp1;anxa1c;ptch1;lpar2a;bloc1s2;sema4c;nog3;her2;her11;sema3fb;s1pr1;slit3;her9;thbs1b;rfx4;sema3aa;klf2a;neurog1;wnt8b
UP-ORA-GO-MF	GO:0003774	motor activity	75	11	2.99154	0.000983193	0.113067	zgc:56231;dync1i1;myhb;dynll1;si:ch211-257p13.3;dnah2;kif14;kif23;kif20bb;kifc1;cgnl1
DOWN-ORA-GO-MF	GO:0003690	double-stranded DNA binding	312	49	2.37308	8.25377e-09	7.28059e-07	kdm6bb;kdm6al;pcgf6;orc4;msgn1;rfx7a;cdx4;tfap2a;creb3l1;cenps;klf7b;mafa;prdm11;nr6a1a;jdp2a;bhlhe41;six1b;zic5;gata3;six3b;myod1;hoxb5a;her2;zgc:110158;her11;rel;rfx3;her4.1;ssbp4;arid3c;pitx3;sp8b;tcf12;zfhx4;her9;cux1a;her15.1;rfx4;hoxb5b;six7;her12;neurog1;hoxb4a;her4.2;rarga;hoxc6a;zic1;hoxb3a;hoxb7a
	GO:0001067	regulatory region nucleic acid binding	316	49	2.34305	1.26619e-08	7.28059e-07	ncor2;kdm6bb;kdm6al;pcgf6;msgn1;rfx7a;cdx4;tfap2a;creb3l1;klf7b;mafa;prdm11;nr6a1a;jdp2a;bhlhe41;six1b;zic5;gata3;six3b;myod1;hoxb5a;her2;zgc:110158;her11;rel;rfx3;her4.1;ssbp4;arid3c;grhl2b;pitx3;tcf12;zfhx4;her9;cux1a;her15.1;rfx4;hoxb5b;six7;her12;klf2a;neurog1;hoxb4a;her4.2;rarga;hoxc6a;zic1;hoxb3a;hoxb7a
	GO:0000981	DNA-binding transcription factor activity, RNA polymerase II-specific	331	48	2.19121	1.52734e-07	5.85482e-06	sp5a;erfl3;msgn1;nr2f6b;tfap2a;klf7b;mafa;sox9a;nr6a1a;prox1a;foxc1a;bhlhe41;six1b;zic5;gata3;sp9;six3b;myod1;hoxb5a;her2;zgc:110158;foxc1b;her11;nr2f1a;her4.1;ssbp4;arid3c;sox4a;pitx3;sox1a;sp8b;si:dkeyp-11e3.1;her9;her15.1;hoxb5b;six7;meox1;her12;klf2a;hoxb4a;her4.2;rarga;foxb1b;hoxc6a;zic1;pax6b;nr2f5;hoxb7a
	GO:0046983	protein dimerization activity	305	36	1.78351	0.000458606	0.0131849	rab11fip4a;srgap2;nhsl1b;pola2;anxa1c;msgn1;abcd3b;twist2;sos2;cenps;nr6a1a;prmt2;twist1a;bhlhe41;myclb;myod1;her2;her11;rel;olig3;her4.1;bhlha15;asns;cbfb;taf4a;hsp90aa1.1;tcf12;her9;her15.1;pcdh19;her12;dixdc1a;neurog1;olig4;her4.2;cdh11
	GO:0051082	unfolded protein binding	54	10	2.79819	0.00250927	0.0577131	canx;dnaja2a;ndufaf1;ppiab;hsp70.3;clgn;uggt2;hspe1;hsp90aa1.1;nwd2
	GO:0003712	transcription coregulator activity	164	19	1.75058	0.0117734	0.199223	ncor2;phf2;erfl3;med19b;ldb2b;si:ch211-194k22.8;pbxip1a;bhlhe41;her2;her11;atn1;her4.1;cbfb;mier1b;her9;her15.1;her12;her4.2;rarga
UP-KEGG	dre01200	Carbon metabolism	131	17	2.70639	0.000152386	0.0251437	eno1a;me2;pklr;tpi1b;cat;glud1b;suclg2;pcca;gpt2;mdh1aa;tkfc;pgam1b;pkma;dlst;mut;acadm;hkdc1
	dre04115	p53 signaling pathway	79	12	3.16787	0.000334501	0.0275963	tsc2;ccng1;sesn3;ccng2;gadd45bb;ccnb2;siva1;gadd45ba;ccnb1;mdm2;tp53;ccne2
DOWN_KEGG	dre04330	Notch signaling pathway	61	11	2.74303	0.00181223	0.210694	ncor2;her6;psen1;adam17b;jag2b;her15.2;notch1b;dla;her9;her15.1;her12
	dre04810	Regulation of actin cytoskeleton	269	27	1.52679	0.0172237	0.218609	ezrb;pik3r3b;actb1;tmsb4x;arhgef12a;pikfyve;wasla;arhgef12b;sos2;lpar2a;rock2a;myl9b;gna12a;braf;fn1a;itga3b;fgfr3;ptk2ab;pip5k1bb;wasf1;pdgfrb;gng12a;spata13;itga6a;itga6b;pdgfra;pip5k1ca
DOWN_Panther	P00031	Inflammation mediated by chemokine and cytokine signaling pathway	37	6	2.79279	0.0143848	0.561007	gnai1;actb1;braf;grb2a;actc1a;camk2d1
	P00006	Apoptosis signaling pathway	16	3	3.22917	0.058901	0.918855	eif2s1b;birc2;hsp70.3
UP-Reactome	R-DRE-1300644	Interaction With The Zona Pellucida	17	8	9.4839	5.46274e-07	0.000693222	zp3.2;zp3a.1;zp3a.2;zp2.3;si:zfos-1505d6.3;zp2.5;zp2.6;zp2.1
	R-DRE-1187000	Fertilization	20	8	8.06131	2.48333e-06	0.00105045	zp3.2;zp3a.1;zp3a.2;zp2.3;si:zfos-1505d6.3;zp2.5;zp2.6;zp2.1
	R-DRE-1474165	Reproduction	20	8	8.06131	2.48333e-06	0.00105045	zp3.2;zp3a.1;zp3a.2;zp2.3;si:zfos-1505d6.3;zp2.5;zp2.6;zp2.1
	R-DRE-425393	Transport of inorganic cations/anions and amino acids/oligopeptides	92	14	3.0668	0.000150638	0.0388957	slc8a1b;slc3a1;slc8a2b;slc38a3b;slc17a7b;slc4a10a;slc25a26;si:ch1073-513e17.1;slc7a8a;slc7a10b;slc25a22a;slc4a4a;slc3a2b;calm1a
	R-DRE-425407	SLC-mediated transmembrane transport	164	20	2.45772	0.000153253	0.0388957	slc5a9;slc8a1b;slc3a1;slc8a2b;slc38a3b;slc17a7b;slc4a10a;slc25a26;si:ch1073-513e17.1;slc7a8a;slc16a3;slc7a10b;slc25a22a;slco1c1;slc2a12;slc4a4a;slc3a2b;calm1a;slc22a16;slc6a7
	R-DRE-194840	Rho GTPase cycle	113	15	2.67521	0.000413708	0.0874993	arhgap45a;rhoq;srgap1b;arhgef4;stard13b;arhgap27l;arhgef37;arhgap4a;racgap1;kalrnb;tagapa;arhgap19;arhgap11a;arhgef39;rhocb
DOWN-Reactome	R-DRE-1474290	Collagen formation	64	17	3.89067	7.48136e-07	0.000949385	p3h1;cd151l;col4a5;zgc:174855;serpinh1b;colgalt1;p3h3;zgc:174154;serpinh1a;col15a1b;ctslb;si:dkey-26g8.5;pcolcea;si:dkey-239j18.2;itga6a;plod2;col4a6
	R-DRE-1474244	Extracellular matrix organization	186	28	2.20496	5.0774e-05	0.0322161	p3h1;mmp15a;cd151l;col4a5;efemp2b;fbln2;zgc:174855;serpinh1b;fn1a;itga3b;colgalt1;p3h3;zgc:174154;ddr1;serpinh1a;col15a1b;dag1;ctslb;adam8a;si:dkey-26g8.5;pcolcea;fn1b;si:dkey-239j18.2;thbs1b;itga6a;plod2;optc;col4a6
	R-DRE-1442490	Collagen degradation	33	9	3.99469	0.000259285	0.109678	mmp15a;col4a5;zgc:174855;zgc:174154;col15a1b;ctslb;si:dkey-26g8.5;si:dkey-239j18.2;col4a6
	R-DRE-1650814	Collagen biosynthesis and modifying enzymes	42	10	3.48743	0.000397799	0.126202	p3h1;col4a5;serpinh1b;colgalt1;p3h3;serpinh1a;col15a1b;pcolcea;plod2;col4a6
	R-DRE-2022090	Assembly of collagen fibrils and other multimeric structures	45	10	3.25494	0.000717258	0.18204	cd151l;col4a5;zgc:174855;zgc:174154;col15a1b;ctslb;si:dkey-26g8.5;si:dkey-239j18.2;itga6a;col4a6
	R-DRE-1474228	Degradation of the extracellular matrix	74	13	2.57316	0.00130262	0.275504	mmp15a;col4a5;zgc:174855;fn1a;zgc:174154;col15a1b;ctslb;adam8a;si:dkey-26g8.5;fn1b;si:dkey-239j18.2;optc;col4a6
	R-DRE-8939242	RUNX1 regulates transcription of genes involved in differentiation of keratinocytes	15	5	4.8824	0.00244745	0.355657	zgc:174855;zgc:174154;ctslb;si:dkey-26g8.5;si:dkey-239j18.2
	R-DRE-2682334	EPH-Ephrin signaling	62	11	2.5987	0.00278659	0.355657	efnb3a;efnb1;psen1;nck2b;actb1;lyn;efna2a;rock2a;nck2a;ptk2ab;efna3b
UP-Wiki	WP341	Nodal Signaling Pathway	75	11	2.78545	0.00150882	0.125232	mixl1;lhx1a;foxh1;acvr1ba;tbxta;sox32;vent;pcdh8;mpz;tbx16;ndr2
	WP152	FGF signaling pathway	115	13	2.14689	0.00620847	0.257651	snai2;fgf3;tbxta;sox32;sp1;pcdh8;snai1a;bmp4;eif4e1b;fgf17;fgfr1a;tbx16;mknk2b
	WP215	Noncanonical Wnt Pathway	134	13	1.84248	0.0213085	0.422678	lhx1a;fgf3;src;capgb;tbxta;has2;eve1;vent;tdgf1;bmp4;pak1;tbx16;rhocb
	WP1348	Androgen Receptor Signaling Pathway	81	9	2.11019	0.0242517	0.422678	nr0b2a;src;flna;ncoa4;sp1;mdm2;tp53;pou2f1b;cdk9
	WP445	G1 to S cell cycle control	56	7	2.37397	0.0254626	0.422678	ccna1;ccng2;tfdp1b;ccnb1;mdm2;tp53;ccne2
	WP4021	Model of Fgf and Wnt crosstalk in tailbud	29	4	2.61955	0.0626874	0.780249	fgf3;tbxta;fgf17;tbx16
	WP4020	PPAR Signaling Pathway	55	6	2.07183	0.0660849	0.780249	acsbg2;angptl4;slc27a1a;ubc;acaa1;acadm
	WP1393	Cell cycle	85	8	1.78746	0.0752047	0.780249	ccna1;cdc6;ccnb2;ccnb3;ccnb1;mdm2;tp53;ccne2
	WP211	BMP signaling pathway	67	6	1.70075	0.137649	0.984189	snai2;bmp7a;pcca;vent;snai1a;bmp4
	WP1318	Eicosanoid Synthesis	13	2	2.92181	0.146962	0.984189	alox5a;ptgs2b
	WP1386	Integrin-mediated cell adhesion	69	6	1.65146	0.152184	0.984189	itga10;src;itga1;tln1;itga5;pak1
	WP1327	Hypertrophy Model	14	2	2.71311	0.165814	0.984189	ccn1;adam10a
	WP1326	Nuclear receptors in lipid metabolism and toxicity	15	2	2.53223	0.185058	0.984189	cyp27b1;cyp24a1
	WP444	Signaling of Hepatocyte Growth Factor Receptor	29	3	1.96466	0.193729	0.984189	src;itga1;pak1
	WP19	TCA Cycle	29	3	1.96466	0.193729	0.984189	suclg2;mdh1aa;dlst
DOWN-Wiki	WP548	Neural crest development	57	12	2.3832	0.00323804	0.268757	msx3;spra;tfap2a;twist1a;zic5;dlx5a;msx1b;msx1a;dlx2a;dlx3b;zic1;pax3a
	WP211	BMP signaling pathway	67	12	2.0275	0.0124465	0.403957	msx3;acvrl1;bambib;bmpr2b;nog3;gata3;zeb1b;msx1b;msx2b;fstl1a;msx1a;tp63
	WP1374	Id Signaling Pathway	45	9	2.26404	0.0146008	0.403957	her6;tert;acvrl1;tcf7l2;bmpr2b;myod1;myf5;tcf12;pax8
	WP1391	Signal Transduction of S1P Receptor	21	5	2.69529	0.0322771	0.589487	gnai1;plcb3;pik3c2b;mapk4;s1pr1
	WP1383	Endochondral Ossification	44	8	2.05822	0.0355112	0.589487	kif3a;ift88;enpp1;sox9a;tgfbi;fgfr3;runx3;sox5
	WP3992	Effect of L-carnitine on metabolism	23	5	2.46091	0.0462228	0.639415	cpt1aa;dgat2;acsl1b;acsl5;asns
	WP566	Canonical wnt signaling	151	19	1.4244	0.0677528	0.80001	sp5a;efnb1;dkk1b;irx3a;sfrp1a;tcf7l2;sox9a;fzd2;twist1a;fgf18b;otx1;tcf15;fzd10;sfrp5;fn1b;neurog1;rarga;otx2b;wnt8b
	WP1371	G Protein Signaling Pathways	60	9	1.69803	0.0771094	0.80001	gnai1;pde7a;plcb3;arhgef1a;adcy7;gna12a;prkd1;pde4ba;gng12a
	WP1380	Regulation of Actin Cytoskeleton	100	13	1.47163	0.097517	0.899323	pik3c3;pik3r3b;sos2;rock2a;gna12a;braf;fn1a;fgfr3;ptk2ab;pip5k1bb;pik3c2b;mapk4;pip5k1ca
UP_ORA_Gene-Pheno		endoderm	39	11	4.8321	8.36725e-06	0.0130529	gdf3;mixl1;pou5f3;fscn1a;nanog;spns2;dusp4;cxcr4a;sox32;tdgf1;tbx16
		epidermis	32	9	4.81837	5.83365e-05	0.040282	pycr1b;cib2;piezo1;pycr1a;col17a1a;sept9a;spint1a;tmprss4a;ftr82
		presumptive endoderm	10	5	8.566	0.00012882	0.040282	fscn1a;nanog;tdgf1;tp53;tbx16
		germ ring	10	5	8.566	0.00012882	0.040282	gdf3;mixl1;pou5f3;foxh1;tdgf1
		peripheral nervous system development	6	4	11.4213	0.000154931	0.040282	fscn1a;nrg1;foxd3;tdgf1
		endoderm formation	6	4	11.4213	0.000154931	0.040282	gdf3;mixl1;sox32;tdgf1
		convergent extension involved in nephron morphogenesis	3	3	17.132	0.000196631	0.0438205	tbxta;tdgf1;tbx16
		chorion	11	5	7.78727	0.000224969	0.043869	buc;esr2a;larp6a;spint1a;mid1ip1l
		heart rudiment	24	7	4.99683	0.000311442	0.0539833	foxh1;bmp7a;tbxta;spns2;has2;sox32;tbx16
		pharyngeal endoderm	12	5	7.13833	0.000367397	0.0567094	gdf3;fbxo5;spns2;sox32;ids
		macrophage	42	9	3.67114	0.000554133	0.0567094	fbxo5;vhl;racgap1;spint1a;apoc2;slc37a2;ism1;ccnb1;tbx16
		gonad	13	5	6.58923	0.000568783	0.0567094	ddx4;piwil1;dnd1;tdrd12;zar1
		margin	34	8	4.03106	0.000579534	0.0567094	gdf3;mixl1;nanog;foxh1;tbxta;ctnnb2;tdgf1;tbx16
		embryonic morphogenesis	8	4	8.566	0.000658325	0.0567094	pou5f3;h2af1al;yy1a;jmjd6
		oocyte stage II	8	4	8.566	0.000658325	0.0567094	buc;npm2a;npm2b;epg5
DOWN_ORA_Gen-Pheno		fast muscle cell	76	18	2.63479	9.28383e-05	0.144828	iqce;cemip2;ptch1;gli2a;myo18ab;stk36;tgfbi;plekho1b;six1b;myod1;unc45b;col15a1b;dag1;hsp90aa1.1;jam3b;tbx6;lbx2;smyd1b
		muscle pioneer	28	9	3.57579	0.00051221	0.31115	ift88;gli2a;stk36;dmrt2b;chodl;col15a1b;hhip;tbx6;lbx2
		pronephros	189	31	1.82468	0.000598365	0.31115	inpp5e;yap1;kif3a;ift88;greb1l;sav1;cbl;ezrb;pam;pcm1;invs;tyro3;nek1;pkd1a;orc4;lrp2a;ninl;cdx4;tfap2a;cfap53;sos2;ppargc1a;jag2b;kcnj10a;znf703;fat1a;ccdc28b;cyp26a1;mustn1a;nme3;cldn5a
		ceratohyal cartilage	201	32	1.77109	0.000833877	0.313072	yap1;uxs1;pmm2;xylt1;kng1;pkdccb;enpp1;plcb3;fer;dicer1;acvrl1;ptch1;lix1l;tfap2a;sox9a;foxi1;dmrt2b;meis1b;fn1a;runx3;myf5;ccdc28b;alcama;unc45b;irx7;pls3;sparc;esrra;phf21aa;masp1;dlx2a;fsta
		optic fissure	37	10	3.00667	0.00116256	0.313072	aldh7a1;znf503;tfap2a;foxc1a;znf703;lrrk2;fat1a;rarga;rx3;zic1
		cranial cartilage	78	16	2.28198	0.00124633	0.313072	uxs1;xylt1;aldh7a1;nrarpa;pkdccb;msx3;nek1;sox9a;foxi1;meis1b;runx3;sparc;msx1b;bmp3;msx1a;meis2a
		hindbrain	287	41	1.58924	0.00152829	0.313072	ift88;gak;her6;psen1;rcor1;kdm6al;rab11fip4a;reck;dicer1;col4a5;lzic;gli2a;cdx4;tfap2a;mif;hoxb1a;elavl3;lratb.1;nes;meis1b;zic5;fn1a;lrrk2;dclk2a;nr2f1a;gbx1;cyp26a1;lima1a;grhl2b;dla;s1pr1;rfx4;pcdh19;meox1;map1b;olig2;gli2b;irx1a;hoxb1b;col4a6;cdh11
		slow muscle cell	88	17	2.14909	0.00178069	0.313072	ift88;cemip2;selenon;mtmr8;ptch1;gli2a;myo18ab;dmrt2b;mybpc1;unc45b;dag1;hhip;hsp90aa1.1;tbx6;lbx2;meox1;smyd1b
		adenohypophyseal placode	7	4	6.35696	0.00180619	0.313072	foxi1;gata3;otx2b;rx3
		chondrocranium cartilage	17	6	3.92636	0.00266155	0.323	uxs1;fgfrl1b;sparc;esrra;msx1a;pdgfra
		olfactory nerve formation	4	3	8.34351	0.00269166	0.323	st8sia6;dlx5a;lrrn1
		ventriculo bulbo valve morphogenesis	4	3	8.34351	0.00269166	0.323	yap1;notch1b;klf2a
		sarcomerogenesis	4	3	8.34351	0.00269166	0.323	cbfb;hsp90aa1.1;smyd1b
		retina development in camera-type eye	35	9	2.86063	0.00297055	0.331004	inpp5e;rab11fip4a;tuba1a;rbp4l;fut8a;dmbx1a;rx3;irx1a;cdh11
		otic vesicle	133	22	1.84017	0.0033053	0.343752	ift88;pcm1;cemip2;tfap2a;abcc4;sox9a;foxi1;ppargc1a;gata3;lrrk2;ccdc28b;lmo4a;grhl2b;dla;hhip;dlx3b;neurog1;tp63;hoxb1b;pax8;cdh11;wnt8b
GSEA	geneSet	description	size	leadingEdgeNum	normalizedEnrichmentScore	pValue	FDR	userId
GSEA GO-BP	GO:0048880	sensory system development	60	32	-2.56637	0	0	alcama;cav1;cdh11;dixdc1a;dmbx1a;fn1a;foxc1b;gna12a;her15.1;hoxb8a;irx7;lhx2b;lmo4a;med29;myod1;nes;neurog1;otx1;otx2b;pax6b;pitx3;ptk2ab;rbp4l;rx3;six1b;six3b;six7;sox4a;unc45b;wnt8b;zic1;znf703
	GO:0060322	head development	74	35	-2.62094	0	0	crabp2a;dixdc1a;dmbx1a;fn1a;foxb1b;fsta;gbx1;grhl2b;her11;her12;her15.1;hoxb1b;hoxb5a;hoxb5b;irx7;kctd15a;lhx2b;lmo4a;mdkb;meis3;neurog1;otx2b;pax6b;pcdh19;phox2a;pitx3;pou3f2b;rel;rx3;six1b;six3b;wnt8b;zic1;zic5;znf703
	GO:0009792	embryo development ending in birth or egg hatching	67	35	-2.624	0	0	alcama;bhlhe41;cav1;ccdc85b;cdx1a;fn1a;fn1b;fsta;gata3;gbx1;grhl2b;her11;her12;her15.1;her2;her4.1;her4.2;her9;hoxb1b;hoxb3a;hoxb4a;irx5a;irx7;kctd15a;map1b;mdkb;msx1b;nog3;otx2b;pcdh19;pdgfra;pls3;rarga;tbx6;zic5
	GO:0007423	sensory organ development	67	36	-2.68678	0	0	alcama;cav1;cdh11;dixdc1a;dmbx1a;fn1a;foxc1b;fsta;gata3;grhl2b;her15.1;hoxb1b;irx7;lhx2b;lmo4a;med29;msx1b;myod1;nes;neurog1;otx1;otx2b;pax6b;pax8;pitx3;ptk2ab;rbp4l;rx3;six1b;six3b;six7;sox4a;unc45b;wnt8b;zic1;znf703
	GO:0007417	central nervous system development	96	49	-2.99746	0	0	crabp2a;dbx1a;dixdc1a;dmbx1a;fn1a;foxb1b;fsta;gata3;gba2;gbx1;grhl2b;hapln1b;her11;her12;her15.1;hoxb1b;hoxb5a;hoxb5b;irx7;isl1;kctd15a;lhx2b;lmo4a;mdkb;meis3;mnx1;mnx2b;neurog1;nkx6.2;olig3;olig4;otx2b;pax6b;pcdh19;phox2a;pitx3;pou3f2b;prdm8;rel;rfx4;rx3;six1b;six3b;slit3;tbx6;wnt8b;zic1;zic5;znf703
	GO:0009891	positive regulation of biosynthetic process	63	29	-2.42824	0	0.000497069	arid3c;auts2b;cbfb;hoxb3a;hoxb4a;hoxb5a;hoxb5b;hoxb7a;hoxc6a;hsp90aa1.1;isl1;meis3;meox1;myod1;neurog1;pax6b;pitx3;rarga;rasl11a;rel;six1b;six3b;six7;ssbp4;taf4a;tcf12;zbtb16b;zfhx4;zgc:110158
	GO:0030182	neuron differentiation	74	38	-2.40944	0	0.000852119	alcama;arl3l2;auts2b;cdh11;chodl;dbnla;efna3b;gata3;gba2;her2;her4.1;her4.2;irx7;isl1;isl2a;lhx2b;map1b;mdkb;med29;mnx1;mnx2b;neurog1;nkx6.2;olig3;olig4;phox2a;pls3;ppp1r9bb;robo3;sema3aa;sema3fb;sema4c;six1b;six7;slit3;tbx6;tcf12;wnt8b
	GO:0007389	pattern specification process	85	38	-2.38913	0	0.000869871	alcama;bhlhe41;bmpr1ba;cav1;cdx1a;cldn5a;fn1a;fn1b;fsta;gbx1;grhl2b;her11;her12;her15.1;her2;her4.1;her4.2;her9;hoxb3a;hoxb4a;hoxb5a;hoxb5b;hoxb7a;hoxc6a;lypd6;lzts2a;msx1b;nog3;otx2b;pax6b;pax8;rfx3;rfx4;robo3;rx3;tbx6;wnt8b;znf703
	GO:0045935	positive regulation of nucleobase-containing compound metabolic process	60	28	-2.38115	0	0.000883679	arid3c;auts2b;cbfb;hoxb3a;hoxb4a;hoxb5a;hoxb5b;hoxb7a;hoxc6a;isl1;meis3;meox1;myod1;neurog1;pax6b;pitx3;rarga;rasl11a;rel;six1b;six3b;six7;ssbp4;taf4a;tcf12;zbtb16b;zfhx4;zgc:110158
	GO:2000026	regulation of multicellular organismal development	82	37	-2.34408	0	0.00126527	arl3l2;bhlhe41;chodl;dmbx1a;esrra;gata3;gbx1;her11;her12;her15.1;her2;her4.1;her4.2;her9;irx5a;irx7;klf2a;lypd6;mdkb;myod1;neurog1;olig4;pdgfra;prkd1;rfx4;s1pr1;sema3aa;sema3fb;sema4c;si:dkey-204f11.64;slit3;tbx6;tcf12;thbs1b;wnt8b;zbtb16a;zic5
	GO:0010628	positive regulation of gene expression	63	28	-2.35482	0	0.00129238	alcama;arid3c;auts2b;hoxb3a;hoxb4a;hoxb5a;hoxb5b;hoxb7a;hoxc6a;isl1;meis3;meox1;myod1;neurog1;pax6b;pitx3;rarga;rasl11a;rel;six1b;six3b;six7;ssbp4;taf4a;tcf12;zbtb16b;zfhx4;zgc:110158
	GO:0045595	regulation of cell differentiation	63	31	-2.30576	0	0.00145297	alcama;arl3l2;bhlhe41;chodl;dmbx1a;gata3;her11;her12;her15.1;her2;her4.1;her4.2;her9;irx5a;irx7;klf2a;mdkb;myod1;neurog1;nog3;olig4;pax7b;pdgfra;sema3aa;sema3fb;sema4c;slit3;tcf12;wnt8b;zbtb16a;zic5
	GO:0048598	embryonic morphogenesis	94	40	-2.30779	0	0.00157405	alcama;apln;apoc1;cacnb4b;ccdc85b;celsr1b;esrra;fn1a;fsta;gata3;gbx1;grhl2b;hoxb1b;hoxb3a;hoxb4a;hoxc8a;irx7;klf2a;lrrn1;lzts2a;msx1b;nog3;otx1;pax8;pcdh18a;pcdh19;pdgfra;pls3;rx3;s1pr1;six3b;six7;sox4a;sp8b;sp9;st8sia6;wnt8b;zic1;zic5;znf703
	GO:0045165	cell fate commitment	25	11	-2.26631	0	0.00159062	hoxb5b;isl1;isl2a;kctd15a;klf2a;mnx1;mnx2b;olig3;olig4;rx3;wnt8b
	GO:0060485	mesenchyme development	29	9	-2.2727	0	0.00170424	kctd15a;klf2a;mdkb;meis3;meox1;pax3a;pdgfra;rx3;sema3aa
	GO:0019932	second-messenger-mediated signaling	8	5	2.25742	0	0.0116043	adgrg11;cxcr3.1;cxcr4b;mcu;pde3a
	GO:0000003	reproduction	31	17	2.28028	0.00266667	0.0161451	bmb;ca15b;cxcr4b;cyp17a1;dnd1;exd1;fbxo5;lhx1a;lrmp;msh3;nanog;paqr5b;pde3a;piwil1;plcd4b;tdrd9;wee2
GSEA GO-MF	GO:0008134	transcription factor binding	26	14	-2.32528	0	0	atn1;her11;her12;her15.1;her2;her4.1;her4.2;her9;hoxb4a;mier1b;pitx3;rarga;taf4a;tcf12
	GO:0000981	DNA-binding transcription factor activity, RNA polymerase II-specific	65	36	-2.89509	0	0	arid3c;foxb1b;foxc1b;gata3;her11;her12;her15.1;her2;her4.1;her4.2;her9;hoxb4a;hoxb5a;hoxb5b;hoxb7a;hoxc6a;klf2a;meox1;myod1;nr2f1a;nr2f5;pax6b;pitx3;rarga;si:dkeyp-11e3.1;six1b;six3b;six7;sox1a;sox4a;sp8b;sp9;ssbp4;zgc:110158;zic1;zic5
	GO:0003690	double-stranded DNA binding	56	43	-3.04388	0	0	arid3c;bhlhe41;cdx4;cenps;creb3l1;cux1a;gata3;her11;her12;her15.1;her2;her4.1;her4.2;her9;hoxb3a;hoxb4a;hoxb5a;hoxb5b;hoxb7a;hoxc6a;jdp2a;klf7b;mafa;myod1;neurog1;nr6a1a;pitx3;prdm11;rarga;rel;rfx3;rfx4;six1b;six3b;six7;sp8b;ssbp4;tcf12;tfap2a;zfhx4;zgc:110158;zic1;zic5
	GO:0001067	regulatory region nucleic acid binding	61	34	-3.04428	0	0	arid3c;cux1a;gata3;grhl2b;her11;her12;her15.1;her2;her4.1;her4.2;her9;hoxb3a;hoxb4a;hoxb5a;hoxb5b;hoxb7a;hoxc6a;klf2a;myod1;neurog1;pitx3;rarga;rel;rfx3;rfx4;six1b;six3b;six7;ssbp4;tcf12;zfhx4;zgc:110158;zic1;zic5
	GO:0046983	protein dimerization activity	47	23	-2.2385	0	0.000316411	asns;bhlha15;bhlhe41;cbfb;cdh11;dixdc1a;her11;her12;her15.1;her2;her4.1;her4.2;her9;hsp90aa1.1;myclb;myod1;neurog1;olig3;olig4;pcdh19;rel;taf4a;tcf12
	GO:0030545	receptor regulator activity	17	10	-1.74965	0.0205128	0.0947915	apln;fgf13a;fgf18b;inhbaa;lypd6;lypd6b;mdkb;sema3aa;sema3fb;sema4c
	GO:0003712	transcription coregulator activity	27	13	-1.69682	0.0146819	0.119445	atn1;bhlhe41;cbfb;her11;her12;her15.1;her2;her4.1;her4.2;her9;mier1b;pbxip1a;rarga
GSEA Path-Panther	P00012	Cadherin signaling pathway	4	3	-1.77952	0.00182815	0.0296571	actc1a;fzd10;wnt8b
	P00004	Alzheimer disease-presenilin pathway	5	3	-1.77976	0.00544465	0.0593142	actc1a;fzd10;wnt8b
	P00057	Wnt signaling pathway	6	3	-1.58888	0.044405	0.117084	actc1a;fzd10;wnt8b
GSEA Path-Reactome	R-DRE-1474228	Degradation of the extracellular matrix	16	11	-2.37682	0	0.00386422	adam8a;col15a1b;col4a6;ctslb;fn1a;fn1b;optc;si:dkey-239j18.2;si:dkey-26g8.5;zgc:174154;zgc:174855
	R-DRE-1474244	Extracellular matrix organization	42	22	-2.30755	0	0.00515229	adam8a;col15a1b;col4a6;colgalt1;ctslb;dag1;ddr1;fn1a;fn1b;itga3b;itga6a;optc;p3h3;pcolcea;plod2;serpinh1a;serpinh1b;si:dkey-239j18.2;si:dkey-26g8.5;thbs1b;zgc:174154;zgc:174855
	R-DRE-1474290	Collagen formation	22	14	-2.40958	0	0.00579633	col15a1b;col4a6;colgalt1;ctslb;itga6a;p3h3;pcolcea;plod2;serpinh1a;serpinh1b;si:dkey-239j18.2;si:dkey-26g8.5;zgc:174154;zgc:174855
	R-DRE-2022090	Assembly of collagen fibrils and other multimeric structures	14	7	-1.9912	0.0084317	0.0655307	col15a1b;col4a6;ctslb;itga6a;si:dkey-239j18.2;si:dkey-26g8.5;zgc:174154
	R-DRE-1650814	Collagen biosynthesis and modifying enzymes	12	8	-2.0019	0	0.0722609	col15a1b;col4a6;colgalt1;p3h3;pcolcea;plod2;serpinh1a;serpinh1b
	R-DRE-1442490	Collagen degradation	9	7	-2.01016	0	0.0818731	col15a1b;col4a6;ctslb;si:dkey-239j18.2;si:dkey-26g8.5;zgc:174154;zgc:174855
	R-DRE-8939242	RUNX1 regulates transcription of genes involved in differentiation of keratinocytes	5	5	-1.87196	0.00180832	0.174304	ctslb;si:dkey-239j18.2;si:dkey-26g8.5;zgc:174154;zgc:174855
GSEA Path Wiki	WP548	Neural crest development	16	6	-1.91765	0.00331675	0.155466	dlx2a;dlx3b;msx1a;msx1b;pax3a;zic1
	WP566	Canonical wnt signaling	29	9	-1.57182	0.0561622	0.450484	fn1b;fzd10;neurog1;otx1;otx2b;rarga;sfrp5;tcf15;wnt8b
