# Supplementary material for: Testing biological actions of medicinal plants from northern Vietnam on zebrafish embryos and larvae: Developmental, behavioral, and putative therapeutical effects
Source: PLoS One. 2023 Nov 7;18(11):e0294048. doi: 10.1371/journal.pone.0294048 (PMC10629648; doi:10.1371/journal.pone.0294048)
Supplement: S5 Table — (XLSX) [file pone.0294048.s009.xlsx]

## Sheet: Feuil2
Zfin Name	0DPF Fold	0DPF padj	Hs Name
Wnt pathway
lhx1a	1.45038	3.39361e-17	LIM homeobox 1
fgf3	1.40685	1.21083e-09	fibroblast growth factor 3
src	1.07395	0.00194985	SRC proto-oncogene, non-receptor tyrosine kinase
capgb	1.03343	8.75549e-09	capping actin protein, gelsolin like
tbxta	0.844182	2.27616e-20	T-box transcription factor T
has2	0.814545	4.03262e-22	hyaluronan synthase 2
eve1	0.727008	3.2202e-15
vent	0.705815	1.11537e-10	VENT homeobox
tdgf1	0.681163	4.13268e-16	teratocarcinoma-derived growth factor 1
bmp4	0.670425	2.37236e-13	bone morphogenetic protein 4
pak1	0.630472	0.00653379	p21 (RAC1) activated kinase 1
tbx16	0.617552	7.89861e-16
rhocb	0.588918	7.56942e-09	ras homolog family member C
sp5a	-0.616881	4.42887e-11	Sp5 transcription factor
efnb1	-0.639755	0.00082888	ephrin B1
dkk1b	-0.695705	0.000319822	dickkopf WNT signaling pathway inhibitor 1
irx3a	-0.708044	4.97298e-05	iroquois homeobox 3
sfrp1a	-0.734781	1.75471e-15	secreted frizzled related protein 1
tcf7l2	-0.869996	9.27393e-06	transcription factor 7 like 2
sox9a	-0.938803	0.000343155	SRY-box transcription factor 9
fzd2	-0.99624	8.56707e-09	frizzled class receptor 2
twist1a	-1.02548	3.50723e-09	twist family bHLH transcription factor 1
fgf18b	-1.10614	0.0014066	fibroblast growth factor 18
otx1	-1.19242	1.39223e-26	orthodenticle homeobox 1
tcf15	-1.28117	0.000574071	transcription factor 15
fzd10	-1.37983	3.83552e-28	frizzled class receptor 10
sfrp5	-1.51472	1.77586e-05	secreted frizzled related protein 5
fn1b	-1.59641	1.70592e-48	fibronectin 1
neurog1	-2.13922	1.17107e-10	neurogenin 1
rarga	-2.33579	6.33634e-53	retinoic acid receptor gamma
otx2b	-2.34704	6.98695e-20	orthodenticle homeobox 2
wnt8b	-4.04048	2.24202e-26	Wnt family member 8B
epiboly (fold> 1.3)
pou5f3	1.08	1.39e-10
bmb	1.04	7.72e-11
fscn1a	1.04	5.23e-35	fascin actin-bundling protein 1
nanog	0.98	2.53e-15	Nanog homeobox
tdgf1	0.68	4.13e-16	teratocarcinoma-derived growth factor 1
jmjd6	0.63	7.9e-11	jumonji domain containing 6, arginine demethylase and lysine hydroxylase
ctsba	0.56	1.61e-30	cathepsin B
grhl3	0.53	1.3e-08	grainyhead like transcription factor 3
bcl2l10	0.51	4.41e-18	BCL2 like 10
cyp11a1	0.37	1.21e-05	cytochrome P450 family 11 subfamily A member 1
ints6	-0.41	9.7e-05	integrator complex subunit 6
wnt5b	-0.44	3.42e-07	Wnt family member 5B
sox19b	-0.47	0.000108	SRY-box transcription factor 15
dhfr	-0.55	7.08e-09	dihydrofolate reductase
ezrb	-0.64	1.23e-07	ezrin
map9	-0.67	0.0059	microtubule associated protein 9
prmt6	-0.92	1.51e-12	protein arginine methyltransferase 6
apoc1	-1.12	2.89e-79	apolipoprotein C1
ptk2ab	-1.2	3.57e-07	protein tyrosine kinase 2
Hatching
masp1	-1.99226	2.49903e-09	MBL associated serine protease 1
cd63	-1.25592	2.81662e-15	CD63 molecule
slc39a7	-1.11462	1.63749e-17	solute carrier family 39 member 7
mybpc1	-1.06963	0.00991682	myosin binding protein C1
iars1	-0.743017	1.60053e-07	isoleucyl-tRNA synthetase 1
synpo2lb	-0.729164	0.0371844	synaptopodin 2 like
dync1li1	-0.708246	5.46345e-05	dynein cytoplasmic 1 light intermediate chain 1
ap1m1	-0.672798	5.5403e-09	adaptor related protein complex 1 subunit mu 1
cacnb1	-0.657783	0.024456	calcium voltage-gated channel auxiliary subunit beta 1
rcor1	-0.646542	4.77402e-10	REST corepressor 1
hpf1	-0.449906	7.67292e-07	histone PARylation factor 1
spast	0.40803	0.000379926	spastin
npc1	0.414718	3.08997e-09	NPC intracellular cholesterol transporter 1
syf2	0.440814	7.77932e-08	SYF2 pre-mRNA splicing factor
foxa3	0.514381	1.03689e-12	forkhead box A3
rnf213a	0.538651	0.0157598	ring finger protein 213
jmjd6	0.632114	7.89836e-11	jumonji domain containing 6, arginine demethylase and lysine hydroxylase
slc25a42	0.638567	2.64907e-05	solute carrier family 25 member 42
tp53	0.655243	2.22276e-13	tumor protein p53
tdgf1	0.681163	4.13268e-16	teratocarcinoma-derived growth factor 1
yy1a	0.694046	1.64142e-19	YY1 transcription factor
mecom	0.806857	1.98695e-06	MDS1 and EVI1 complex locus
h2af1al	0.969105	0.00312516
esr2a	1.08262	0.00778824	estrogen receptor 2
Subintestinal vein
s1pr1	-1.53939	4.78769e-05	sphingosine-1-phosphate receptor 1
fn1a	-1.103	3.47048e-35	fibronectin 1
apoba	-0.951695	3.68745e-11	apolipoprotein B
mtmr8	-0.809494	0.00210168	myotubularin related protein 8
hoxd4a	-0.740527	0.0111437	homeobox D4
kat7b	0.44642	9.48867e-11	lysine acetyltransferase 7
slc39a5	0.647567	1.89609e-27	solute carrier family 39 member 5
apoc2	0.787236	2.79785e-24	apolipoprotein C2
mttp	0.792775	4.83564e-35	microsomal triglyceride transfer protein
tln1	0.837876	3.86517e-10	talin 1
nme2b.1	0.897354	1.42776e-33	NME/NM23 nucleoside diphosphate kinase 2
vhl	0.904614	9.4139e-05	von Hippel-Lindau tumor suppressor
esr2a	1.08262	0.00778824	estrogen receptor 2
tek	1.23482	1.25131e-07	TEK receptor tyrosine kinase

## Sheet: 0DPF
gene	log2FoldChange	padj	baseMean
nitr2b	NA	NA	0
rimbp2	NA	NA	0
prf1.3	NA	NA	0
otol1a	NA	NA	0
vill	NA	NA	0
prkag2b	NA	NA	0
cthrc1b	NA	NA	0
si:dkey-103j14.5	NA	NA	0
ugt5d1	NA	NA	0
ankrd2	NA	NA	0
kiss1ra	NA	NA	0
or103-4	NA	NA	0
zgc:172270	NA	NA	0
LHX3	NA	NA	0
nmur1b	NA	NA	0
tlx1	NA	NA	0
zgc:162154	NA	NA	0
esr1	NA	NA	0
spam1	NA	NA	0
xkr8.1	NA	NA	0
or102-2	NA	NA	0
hhla2a.2	NA	NA	0
rsad2	NA	NA	0
wnt2ba	NA	NA	0
ftr66	NA	NA	0
galr1a	NA	NA	0
or131-1	NA	NA	0
tas1r3	NA	NA	0
cyp2x10.2	NA	NA	0
sult1st6	NA	NA	0
gdpd3b	NA	NA	0
ifit10	NA	NA	0
rtn4rl1a	NA	NA	0
olfcd1	NA	NA	0
pax1a	NA	NA	0
sele	NA	NA	0
pla2g1b	NA	NA	0
ftr55	NA	NA	0
tnfa	NA	NA	0
gpr183a	NA	NA	0
cxcr5	NA	NA	0
zgc:112294	NA	NA	0
themis	NA	NA	0
fshb	NA	NA	0
chrna10a	NA	NA	0
scxb	NA	NA	0
MFN1	NA	NA	0
mmp13a	NA	NA	0
spic	NA	NA	0
saga	NA	NA	0
prph2la	NA	NA	0
htr2cl2	NA	NA	0
hsf4	NA	NA	0
guca1b	NA	NA	0
si:ch211-253p14.2	NA	NA	0
ms4a17a.4	NA	NA	0
sstr3	NA	NA	0
fhl5	NA	NA	0
mc4r	NA	NA	0
CU929145.1	NA	NA	0
aicda	NA	NA	0
crygm1	NA	NA	0
helz2	NA	NA	0
pimr110	NA	NA	0
rfxank	NA	NA	0
vtg6	NA	NA	0
CR392347.1	NA	NA	0
or115-1	NA	NA	0
si:ch211-262i1.4	NA	NA	0
prl2	NA	NA	0
cbln8	NA	NA	0
fabp1a	NA	NA	0
igl4v9	NA	NA	0
cabp1a	NA	NA	0
si:ch211-171h4.3	NA	NA	0
si:dkey-77f5.10	NA	NA	0
bdkrb1	NA	NA	0
gfi1aa	NA	NA	0
cyp2ad2	NA	NA	0
mc3r	NA	NA	0
prf1.2	NA	NA	0
gpr132a	NA	NA	0
cgas	NA	NA	0
ocstamp	NA	NA	0
zgc:109913	NA	NA	0
chrnb1l	NA	NA	0
wnt7ba	NA	NA	0
pth2	NA	NA	0
olfcv1	NA	NA	0
BX323555.1	NA	NA	0
dnase1l1l	NA	NA	0
opn7a	NA	NA	0
ifng1	NA	NA	0
prf1.6	NA	NA	0
gng13a	NA	NA	0
si:dkey-181c13.1	NA	NA	0
col21a1	NA	NA	0
or102-5	NA	NA	0
trim35-14	NA	NA	0
si:ch211-125e6.11	NA	NA	0
si:dkey-190g11.3	NA	NA	0
crygs3	NA	NA	0
mxf	NA	NA	0
-	NA	NA	0
CR847944.1	NA	NA	0
adgre5a	NA	NA	0
tlr19	NA	NA	0
tmem41ab	NA	NA	0
si:ch211-226m16.3	NA	NA	0
nos2a	NA	NA	0
igl3v2	NA	NA	0
gphb5	NA	NA	0
ucmaa	NA	NA	0
si:ch211-196h16.12	NA	NA	0
ms4a17c.2	NA	NA	0
tekt2	NA	NA	0
kcns3b	NA	NA	0
si:dkeyp-9d4.2	NA	NA	0
si:dkey-42l23.9	NA	NA	0
pimr135	NA	NA	0
cbln9	NA	NA	0
slc10a1	NA	NA	0
lrit2	NA	NA	0
ccdc3b	NA	NA	0
opn7c	NA	NA	0
foxq1a	NA	NA	0
cpa1	NA	NA	0
csrp1b	NA	NA	0
si:ch73-27e22.6	NA	NA	0
erc1b	NA	NA	0
ompb	NA	NA	0
trim35-10	NA	NA	0
lect2l	NA	NA	0
oxgr1a.1	NA	NA	0
nitr1i	NA	NA	0
si:dkey-88n24.7	NA	NA	0
or115-10	NA	NA	0
si:ch211-254c8.3	NA	NA	0
dicp2.1	NA	NA	0
tlcd5b	NA	NA	0
fam81b	NA	NA	0
olfcq17	NA	NA	0
m17	NA	NA	0
gbgt1l3	NA	NA	0
mtnr1c	NA	NA	0
pimr123	NA	NA	0
BX649384.1	NA	NA	0
cbln6	NA	NA	0
insl3	NA	NA	0
sync	NA	NA	0
trhrb	NA	NA	0
prlhr2b	NA	NA	0
si:dkey-211g8.1	NA	NA	0
upp2	NA	NA	0
pimr212	NA	NA	0
cdkn2a/b	NA	NA	0
foxb2	NA	NA	0
CR749762.1	NA	NA	0
si:rp71-17i16.5	NA	NA	0
asb12b	NA	NA	0
pcdh2aa1	NA	NA	0
hyal6	NA	NA	0
CABZ01074994.1	NA	NA	0
zgc:172053	NA	NA	0
slc27a1b	NA	NA	0
ccr12a	NA	NA	0
BX890608.1	NA	NA	0
ftr11	NA	NA	0
rbp1.2	NA	NA	0
ccr6b	NA	NA	0
zgc:113142	NA	NA	0
si:dkey-24c2.9	NA	NA	0
mhc1uma	NA	NA	0
mpl	NA	NA	0
zgc:171579	NA	NA	0
zgc:152791	NA	NA	0
il22ra2	NA	NA	0
rrh	NA	NA	0
zgc:194221	NA	NA	0
zgc:123321	NA	NA	0
fgfbp2a	NA	NA	0
gja5a	NA	NA	0
ackr4b	NA	NA	0
havcr1	NA	NA	0
si:ch211-132g1.1	NA	NA	0
runx2a	NA	NA	0
CABZ01041494.1	NA	NA	0
CU570684.1	NA	NA	0
lrrc32	NA	NA	0
olfcu1	NA	NA	0
ccr10	NA	NA	0
BX936415.1	NA	NA	0
crygm6	NA	NA	0
crygm7	NA	NA	0
zgc:153846	NA	NA	0
drd6b	NA	NA	0
gpa33b	NA	NA	0
si:dkey-11d18.4	NA	NA	0
si:ch73-113g13.1	NA	NA	0
olig1	NA	NA	0
or102-4	NA	NA	0
or102-1	NA	NA	0
or111-6	NA	NA	0
or111-1	NA	NA	0
or107-1	NA	NA	0
adra1bb	NA	NA	0
crygm5	NA	NA	0
si:dkey-125e8.4	NA	NA	0
si:ch211-57i17.5	NA	NA	0
taar12b	NA	NA	0
oprd1a	NA	NA	0
si:busm1-228j01.6	NA	NA	0
sspn	NA	NA	0
ccl38a.5	NA	NA	0
ccl38.1	NA	NA	0
il17a/f3	NA	NA	0
mettl11b	NA	NA	0
selp	NA	NA	0
foxl2a	NA	NA	0
s1pr3a	NA	NA	0
cryaba	NA	NA	0
tsta3l2	NA	NA	0
si:dkeyp-70f9.7	NA	NA	0
or128-10	NA	NA	0
sult3st3	NA	NA	0
mstna	NA	NA	0
has1	NA	NA	0
crygs1	NA	NA	0
or108-3	NA	NA	0
cela1.5	NA	NA	0
cela1.1	NA	NA	0
npy4r	NA	NA	0
nitr2a	NA	NA	0
si:ch211-152f2.3	NA	NA	0
dram2a	NA	NA	0
srd5a2a	NA	NA	0
pnck	NA	NA	0
si:ch211-282j17.3	NA	NA	0
si:ch211-282j17.2	NA	NA	0
si:dkey-192d15.2	NA	NA	0
ftr54	NA	NA	0
ugt5g2	NA	NA	0
il17a/f1	NA	NA	0
gfra2b	NA	NA	0
nkl.4	NA	NA	0
opn1mw3	NA	NA	0
si:ch211-218m3.16	NA	NA	0
or115-6	NA	NA	0
or115-7	NA	NA	0
or115-13	NA	NA	0
CR631122.1	NA	NA	0
c1qb	NA	NA	0
guca1d	NA	NA	0
fybb	NA	NA	0
or137-2	NA	NA	0
or115-12	NA	NA	0
tspan10	NA	NA	0
wdr38	NA	NA	0
lhfpl5a	NA	NA	0
kcnj16	NA	NA	0
lepb	NA	NA	0
asb15a	NA	NA	0
lmod2a	NA	NA	0
slc13a1	NA	NA	0
ifng1r	NA	NA	0
il26	NA	NA	0
il22	NA	NA	0
lrtm2b	NA	NA	0
fgf6b	NA	NA	0
gpr65	NA	NA	0
kcna6a	NA	NA	0
CR339041.1	NA	NA	0
BX664721.1	NA	NA	0
tspan1	NA	NA	0
si:dkeyp-93a5.2	NA	NA	0
cxcr1	NA	NA	0
pimr196	NA	NA	0
cacng1b	NA	NA	0
CR762407.1	NA	NA	0
si:ch211-138g9.2	NA	NA	0
CR933791.1	NA	NA	0
kcnk3b	NA	NA	0
zgc:153642	NA	NA	0
nppb	NA	NA	0
xcr1b.1	NA	NA	0
cyp8b1	NA	NA	0
si:ch211-272h9.3	NA	NA	0
si:dkey-148a17.6	NA	NA	0
tas1r2.2	NA	NA	0
si:ch211-138g9.3	NA	NA	0
ftr12	NA	NA	0
c3a.5	NA	NA	0
lipca	NA	NA	0
si:ch73-22a13.3	NA	NA	0
enpp7.1	NA	NA	0
ebi3	NA	NA	0
or135-1	NA	NA	0
GPR68	NA	NA	0
AL954695.1	NA	NA	0
or115-2	NA	NA	0
mtnr1ba	NA	NA	0
cbln14	NA	NA	0
uts2a	NA	NA	0
angpt2b	NA	NA	0
si:dkey-42l23.3	NA	NA	0
btr32	NA	NA	0
nmbr	NA	NA	0
taar16a	NA	NA	0
ghrl	NA	NA	0
taar18a	NA	NA	0
ccn4a	NA	NA	0
samsn1a	NA	NA	0
si:ch73-285p12.4	NA	NA	0
si:ch211-1f22.5	NA	NA	0
slc34a1b	NA	NA	0
or118-2	NA	NA	0
or118-3	NA	NA	0
or116-1	NA	NA	0
xcr1a.1	NA	NA	0
mc2r	NA	NA	0
c1qtnf6a	NA	NA	0
tm4sf5	NA	NA	0
si:dkey-28d5.11	NA	NA	0
zmp:0000000652	NA	NA	0
si:ch211-37e10.1	NA	NA	0
ankrd33aa	NA	NA	0
CABZ01046427.1	NA	NA	0
tor1l1	NA	NA	0
olfcq18	NA	NA	0
olfcx2	NA	NA	0
olfcq10	NA	NA	0
olfcq12	NA	NA	0
olfcq8	NA	NA	0
olfcq16	NA	NA	0
slc22a7a	NA	NA	0
myct1a	NA	NA	0
olfcx3	NA	NA	0
dpt	NA	NA	0
olfck1	NA	NA	0
gnrh3	NA	NA	0
ghsra	NA	NA	0
or132-5	NA	NA	0
drd7	NA	NA	0
helt	NA	NA	0
zgc:152753	NA	NA	0
nrsn1l	NA	NA	0
gucy1b2	NA	NA	0
vegfd	NA	NA	0
trpc6a	NA	NA	0
slc22a7b.1	NA	NA	0
gna15.3	NA	NA	0
gpr37l1b	NA	NA	0
si:dkey-40g16.6	NA	NA	0
or125-8	NA	NA	0
htr7a	NA	NA	0
chrna2b	NA	NA	0
kcnk18	NA	NA	0
lrit3b	NA	NA	0
gpr25	NA	NA	0
ghsrb	NA	NA	0
pimr54	NA	NA	0
si:dkey-202g17.3	NA	NA	0
crygm2a	NA	NA	0
pimr55	NA	NA	0
lyz	NA	NA	0
cx52.7	NA	NA	0
nts	NA	NA	0
cx31.7	NA	NA	0
GPR83	NA	NA	0
dnajc5b	NA	NA	0
slc25a22b	NA	NA	0
hce2l1	NA	NA	0
pimr72	NA	NA	0
si:ch73-160i9.3	NA	NA	0
sprb	NA	NA	0
il11b	NA	NA	0
nkl.1	NA	NA	0
si:dkey-204a24.11	NA	NA	0
si:dkey-73p2.2	NA	NA	0
or126-7	NA	NA	0
scgn	NA	NA	0
or128-3	NA	NA	0
or128-2	NA	NA	0
zgc:171424	NA	NA	0
cldn10a	NA	NA	0
otol1b	NA	NA	0
KCNJ15	NA	NA	0
si:ch73-126o18.1	NA	NA	0
gdf2	NA	NA	0
ora3	NA	NA	0
tgfbr2a	NA	NA	0
fgf7	NA	NA	0
rims4	NA	NA	0
cidec	NA	NA	0
gabrd	NA	NA	0
CR847944.2	NA	NA	0
sdr42e2	NA	NA	0
dusp3b	NA	NA	0
zgc:153654	NA	NA	0
gpr185a	NA	NA	0
prf1.9	NA	NA	0
car15	NA	NA	0
cabp7b	NA	NA	0
nmur1a	NA	NA	0
rnf182	NA	NA	0
pi15b	NA	NA	0
dusp13a	NA	NA	0
si:dkey-85k7.11	NA	NA	0
si:ch73-334d15.1	NA	NA	0
ca14	NA	NA	0
dipk2b	NA	NA	0
htr3b	NA	NA	0
meox2b	NA	NA	0
olfcq6	NA	NA	0
BX908736.1	NA	NA	0
htr4	NA	NA	0
gpr18	NA	NA	0
zgc:174945	NA	NA	0
kiaa1549lb	NA	NA	0
slc22a7b.3	NA	NA	0
neurl2	NA	NA	0
acmsd	NA	NA	0
cadm2b	NA	NA	0
p2ry10	NA	NA	0
abcg5	NA	NA	0
soga3a	NA	NA	0
sqleb	NA	NA	0
si:ch211-133n4.10	NA	NA	0
hspb3	NA	NA	0
il21	NA	NA	0
gltpd2	NA	NA	0
nitr7b	NA	NA	0
BX664721.2	NA	NA	0
psmb11b	NA	NA	0
si:ch211-198o12.4	NA	NA	0
CABZ01079818.1	NA	NA	0
ch25hl1.2	NA	NA	0
cyp2x10.2	NA	NA	0
si:dkey-286h2.3	NA	NA	0
si:dkey-21n10.3	NA	NA	0
slc6a18	NA	NA	0
olfcq1	NA	NA	0
BX530037.1	NA	NA	0
olfcq19	NA	NA	0
olfcd3	NA	NA	0
irgq2	NA	NA	0
or104-2	NA	NA	0
or105-1	NA	NA	0
or106-1	NA	NA	0
or108-1	NA	NA	0
pimr149	NA	NA	0
si:ch211-218m3.11	NA	NA	0
si:ch211-219a15.4	NA	NA	0
ifnphi2	NA	NA	0
plac8l1	NA	NA	0
pimr51	NA	NA	0
lgals9l4	NA	NA	0
si:dkeyp-82a1.4	NA	NA	0
taar15	NA	NA	0
taar14i	NA	NA	0
si:dkey-182i3.11	NA	NA	0
pimr132	NA	NA	0
ahsg2	NA	NA	0
insl5b	NA	NA	0
il15ra	NA	NA	0
fam169b	NA	NA	0
si:ch73-122g19.1	NA	NA	0
tmem72	NA	NA	0
sh2d4ba	NA	NA	0
pln	NA	NA	0
tmie	NA	NA	0
si:dkey-88e18.2	NA	NA	0
adra2c	NA	NA	0
glis3	NA	NA	0
nitr1b	NA	NA	0
fbxo40.1	NA	NA	0
rec114	NA	NA	0
si:dkey-228l14.1	NA	NA	0
CU571382.1	NA	NA	0
acod1	NA	NA	0
nitr1b	NA	NA	0
pimr152	NA	NA	0
si:dkey-13m1.5	NA	NA	0
si:ch211-225p5.8	NA	NA	0
si:zfos-2070c2.1	NA	NA	0
si:ch211-120e1.1	NA	NA	0
cx39.4	NA	NA	0
ccl35.2	NA	NA	0
nkd3l	NA	NA	0
FRMD7	NA	NA	0
prelp	NA	NA	0
rhol	NA	NA	0
CR759887.1	NA	NA	0
prss60.3	NA	NA	0
rln3a	NA	NA	0
si:ch211-282j17.10	NA	NA	0
BX510941.1	NA	NA	0
zgc:158296	NA	NA	0
igfbp6a	NA	NA	0
FUT9	NA	NA	0
nt5e	NA	NA	0
si:dkey-42l16.1	NA	NA	0
pthlhb	NA	NA	0
si:ch211-133n4.9	NA	NA	0
chrm3b	NA	NA	0
gip	NA	NA	0
si:dkey-78l4.6	NA	NA	0
BX247870.1	NA	NA	0
si:dkey-172o19.2	NA	NA	0
gna15.4	NA	NA	0
zgc:153659	NA	NA	0
fshr	NA	NA	0
stard15	NA	NA	0
aqp8a.2	NA	NA	0
drd1a	NA	NA	0
si:dkey-222f2.7	NA	NA	0
zgc:162941	NA	NA	0
prlh2	NA	NA	0
pimr46	NA	NA	0
si:ch73-134f24.1	NA	NA	0
pimr56	NA	NA	0
pcdh2ab1	NA	NA	0
tlr8b	NA	NA	0
or131-2	NA	NA	0
si:dkey-85k7.10	NA	NA	0
gas2l2	NA	NA	0
pimr213	NA	NA	0
wnt6b	NA	NA	0
ptgfr	NA	NA	0
ky	NA	NA	0
si:dkey-234i14.15	NA	NA	0
tas2r200.2	NA	NA	0
zgc:171452	NA	NA	0
scpp7	NA	NA	0
paqr4b	NA	NA	0
calhm2.2	NA	NA	0
si:dkey-1c7.3	NA	NA	0
taar12m	NA	NA	0
alkal1	NA	NA	0
BX571825.1	NA	NA	0
si:dkey-96f10.1	NA	NA	0
tacr2	NA	NA	0
mhc2bl	NA	NA	0
si:ch211-240l19.8	NA	NA	0
cbln2a	NA	NA	0
si:ch211-113e8.6	NA	NA	0
BX571825.2	NA	NA	0
si:zfos-367g9.1	NA	NA	0
si:dkey-49c17.4	NA	NA	0
sh2d1ab	NA	NA	0
pimr170	NA	NA	0
or102-3	NA	NA	0
ggt1l2.1	NA	NA	0
CU467646.1	NA	NA	0
BX908780.1	NA	NA	0
pimr74	NA	NA	0
plaua	NA	NA	0
nitr4a	NA	NA	0
BX571825.3	NA	NA	0
smim1	NA	NA	0
ambn	NA	NA	0
si:ch211-225k7.4	NA	NA	0
steap3	NA	NA	0
si:dkey-79f11.5	NA	NA	0
traj39	NA	NA	0
dok2	NA	NA	0
taar14j	NA	NA	0
mhc1uba	NA	NA	0
si:dkeyp-73d8.9	NA	NA	0
si:dkey-283j8.1	NA	NA	0
si:ch211-160b11.4	NA	NA	0
si:ch211-1a19.2	NA	NA	0
zgc:165583	NA	NA	0
dlk2	NA	NA	0
si:dkey-125e8.1	NA	NA	0
si:zfos-2070c2.3	NA	NA	0
si:ch211-240l19.7	NA	NA	0
zgc:194686	NA	NA	0
fgf22	NA	NA	0
si:ch211-265g22.4	NA	NA	0
sc:d156	NA	NA	0
ssuh2.3	NA	NA	0
kcnv2a	NA	NA	0
si:ch211-247i17.1	NA	NA	0
si:ch73-343l4.5	NA	NA	0
BX571825.4	NA	NA	0
cx32.2	NA	NA	0
tradv30.0.1	NA	NA	0
CCKBR	NA	NA	0
nitr6a	NA	NA	0
pdzd7a	NA	NA	0
zgc:198329	NA	NA	0
rnasel4	NA	NA	0
calhm1	NA	NA	0
BX901889.1	NA	NA	0
ankrd34ba	NA	NA	0
nmbb	NA	NA	0
crispld1a	NA	NA	0
gpr84	NA	NA	0
ntng2a	NA	NA	0
tradv27.0	NA	NA	0
zgc:174353	NA	NA	0
si:dkeyp-75b4.8	NA	NA	0
CR394546.1	NA	NA	0
hykk.1	NA	NA	0
si:ch211-263p13.7	NA	NA	0
tafa4a	NA	NA	0
si:ch211-255i20.3	NA	NA	0
wu:fj20b03	NA	NA	0
si:dkey-28d5.11	NA	NA	0
si:dkey-183p4.10	NA	NA	0
CU207281.2	NA	NA	0
si:ch73-343l4.8	NA	NA	0
zgc:162060	NA	NA	0
crygm2f	NA	NA	0
SLC18A1	NA	NA	0
sc:d0202	NA	NA	0
crygm3	NA	NA	0
ccl34b.9	NA	NA	0
ora5	NA	NA	0
CABZ01046425.1	NA	NA	0
si:ch211-13f8.2	NA	NA	0
pimr22	NA	NA	0
si:ch211-163m17.4	NA	NA	0
plxdc1	NA	NA	0
BX901889.2	NA	NA	0
vtg4	NA	NA	0
si:ch211-284d12.3	NA	NA	0
ptger1c	NA	NA	0
lrriq3	NA	NA	0
si:dkey-156m2.3	NA	NA	0
fgf9	NA	NA	0
hspb9	NA	NA	0
oxgr1a.2	NA	NA	0
plppr4b	NA	NA	0
zgc:174320	NA	NA	0
si:ch211-195b13.6	NA	NA	0
METTL21C	NA	NA	0
comtd1	NA	NA	0
BX323994.1	NA	NA	0
BX901881.1	NA	NA	0
igl1c3	NA	NA	0
si:dkeyp-75b4.10	NA	NA	0
sult1st7	NA	NA	0
mhc2dab	NA	NA	0
thpo	NA	NA	0
si:ch211-163m16.7	NA	NA	0
BX901889.3	NA	NA	0
or115-15	NA	NA	0
AL928650.1	NA	NA	0
si:dkey-12f6.5	NA	NA	0
pimr126	NA	NA	0
stk32a	NA	NA	0
nitr1f	NA	NA	0
si:dkeyp-73d8.6	NA	NA	0
zgc:194908	NA	NA	0
si:dkeyp-73a2.2	NA	NA	0
ninj2	NA	NA	0
tmem163a	NA	NA	0
ptger4c	NA	NA	0
stoml3a	NA	NA	0
pjvk	NA	NA	0
si:ch211-202h22.9	NA	NA	0
igl3v5	NA	NA	0
BX927186.1	NA	NA	0
dre-mir-125b-2	NA	NA	0
FP102985.1	NA	NA	0
dre-let-7d-2	NA	NA	0
BX323544.1	NA	NA	0
dre-mir-192	NA	NA	0
BX548160.1	NA	NA	0
dre-mir-459	NA	NA	0
CR790377.1	NA	NA	0
dre-mir-133c	NA	NA	0
CR354585.1	NA	NA	0
CU326349.1	NA	NA	0
dre-mir-135c-1	NA	NA	0
CT030046.1	NA	NA	0
CR854831.1	NA	NA	0
FO704757.1	NA	NA	0
NC_002333.2	NA	NA	0
dre-mir-29b-1	NA	NA	0
-	NA	NA	0
-	NA	NA	0
dre-mir-15a-1	NA	NA	0
CR762493.1	NA	NA	0
BX005203.1	NA	NA	0
dre-mir-124-5	NA	NA	0
dre-mir-499	NA	NA	0
CR847523.1	NA	NA	0
CT033796.1	NA	NA	0
CR854851.1	NA	NA	0
CR450852.1	NA	NA	0
BX511310.1	NA	NA	0
BX640521.1	NA	NA	0
BX842688.1	NA	NA	0
dre-let-7c-2	NA	NA	0
CU183074.1	NA	NA	0
CR381533.1	NA	NA	0
CR847548.1	NA	NA	0
CT025912.1	NA	NA	0
CR388209.1	NA	NA	0
BX276085.1	NA	NA	0
BX548077.1	NA	NA	0
BX005121.1	NA	NA	0
BX293991.1	NA	NA	0
BX004976.1	NA	NA	0
CU459001.1	NA	NA	0
NC_002333.3	NA	NA	0
CU861888.1	NA	NA	0
dre-mir-130b	NA	NA	0
dre-mir-456	NA	NA	0
LO017875.1	NA	NA	0
CU929070.1	NA	NA	0
CR677591.1	NA	NA	0
NC_002333.5	NA	NA	0
BX004779.1	NA	NA	0
BX649610.1	NA	NA	0
snrnau11	NA	NA	0
FO082819.1	NA	NA	0
SNORD35B	NA	NA	0
BX530030.1	NA	NA	0
BX682556.1	NA	NA	0
AL845282.1	NA	NA	0
FP085395.1	NA	NA	0
AL627132.1	NA	NA	0
mir140	NA	NA	0
CR936321.1	NA	NA	0
dre-mir-183	NA	NA	0
dre-mir-21-2	NA	NA	0
FO681336.1	NA	NA	0
dre-mir-141	NA	NA	0
CR388231.1	NA	NA	0
AL929087.1	NA	NA	0
dre-mir-125c	NA	NA	0
dre-let-7j	NA	NA	0
CT027646.1	NA	NA	0
AL954715.2	NA	NA	0
dre-mir-23a-1	NA	NA	0
dre-mir-153a	NA	NA	0
dre-mir-212	NA	NA	0
dre-mir-731	NA	NA	0
CR533578.1	NA	NA	0
dre-mir-135c-2	NA	NA	0
dre-mir-455-2	NA	NA	0
dre-mir-26b	NA	NA	0
mir223	NA	NA	0
dre-mir-26a-1	NA	NA	0
dre-mir-9-3	NA	NA	0
dre-mir-24-3	NA	NA	0
dre-mir-724	NA	NA	0
dre-mir-9-2	NA	NA	0
NC_002333.6	NA	NA	0
BX324123.2	NA	NA	0
-	NA	NA	0
dre-mir-10b-1	NA	NA	0
CR936240.1	NA	NA	0
dre-mir-124-1	NA	NA	0
FP102966.1	NA	NA	0
CR848724.1	NA	NA	0
LO018430.1	NA	NA	0
dre-mir-730	NA	NA	0
CT030044.1	NA	NA	0
CR392029.1	NA	NA	0
dre-mir-375-2	NA	NA	0
dre-mir-200c	NA	NA	0
NC_002333.7	NA	NA	0
CR762487.1	NA	NA	0
CR293534.1	NA	NA	0
BX470190.1	NA	NA	0
dre-mir-17a-2	NA	NA	0
BX470163.1	NA	NA	0
-	NA	NA	0
dre-mir-181a-2	NA	NA	0
CR847523.2	NA	NA	0
CR548622.1	NA	NA	0
-	NA	NA	0
BX936417.1	NA	NA	0
BX510301.1	NA	NA	0
dre-mir-27b	NA	NA	0
CR388102.1	NA	NA	0
dre-mir-152	NA	NA	0
CR936250.1	NA	NA	0
dre-mir-194a	NA	NA	0
dre-mir-1788	NA	NA	0
dre-let-7a-5	NA	NA	0
dre-mir-722	NA	NA	0
BX548071.1	NA	NA	0
BX511240.1	NA	NA	0
dre-mir-24-1	NA	NA	0
dre-mir-18b	NA	NA	0
BX005299.1	NA	NA	0
BX682556.2	NA	NA	0
-	NA	NA	0
-	NA	NA	0
-	NA	NA	0
BX571803.1	NA	NA	0
dre-mir-30c	NA	NA	0
dre-mir-31	NA	NA	0
AL953867.2	NA	NA	0
CU929288.1	NA	NA	0
CR388102.2	NA	NA	0
CR381647.1	NA	NA	0
LO018617.1	NA	NA	0
dre-mir-125a-2	NA	NA	0
dre-mir-135a	NA	NA	0
BX571720.1	NA	NA	0
BX571855.1	NA	NA	0
CU041319.1	NA	NA	0
CU207388.1	NA	NA	0
dre-mir-728	NA	NA	0
dre-mir-182	NA	NA	0
mir196d	NA	NA	0
LO018201.1	NA	NA	0
dre-mir-204-1	NA	NA	0
BX663614.1	NA	NA	0
dre-mir-7b	NA	NA	0
CU695020.1	NA	NA	0
dre-mir-181b-1	NA	NA	0
FP016208.1	NA	NA	0
CR847568.1	NA	NA	0
dre-mir-153c	NA	NA	0
BX510932.1	NA	NA	0
dre-mir-15b	NA	NA	0
dre-mir-132-1	NA	NA	0
BX323889.1	NA	NA	0
BX005056.1	NA	NA	0
AL935141.1	NA	NA	0
CR450817.1	NA	NA	0
dre-mir-34a	NA	NA	0
dre-mir-26a-3	NA	NA	0
dre-mir-454b	NA	NA	0
AL807827.1	NA	NA	0
BX649324.1	NA	NA	0
CT573787.1	NA	NA	0
NC_002333.8	NA	NA	0
dre-mir-29b-2	NA	NA	0
CR456642.1	NA	NA	0
dre-mir-124-2	NA	NA	0
dre-mir-9-7	NA	NA	0
mir99-2	NA	NA	0
BX649296.1	NA	NA	0
dre-mir-138-1	NA	NA	0
LO018355.1	NA	NA	0
FO704615.1	NA	NA	0
mir196b	NA	NA	0
dre-mir-101b	NA	NA	0
dre-mir-125b-1	NA	NA	0
BX957285.1	NA	NA	0
dre-mir-9-5	NA	NA	0
dre-mir-15c	NA	NA	0
dre-mir-457b	NA	NA	0
BX324123.3	NA	NA	0
dre-mir-200a	NA	NA	0
BX511108.1	NA	NA	0
CR318600.2	NA	NA	0
dre-mir-124-3	NA	NA	0
CR388189.2	NA	NA	0
dre-mir-429a	NA	NA	0
CU469540.1	NA	NA	0
dre-let-7c-1	NA	NA	0
NC_002333.10	NA	NA	0
CU462817.1	NA	NA	0
CT027743.1	NA	NA	0
mir100-2	NA	NA	0
BX537293.1	NA	NA	0
CR847953.2	NA	NA	0
dre-mir-126a	NA	NA	0
dre-mir-23a-2	NA	NA	0
BX255944.1	NA	NA	0
dre-mir-301c	NA	NA	0
CU463182.1	NA	NA	0
dre-mir-375-1	NA	NA	0
dre-mir-100-1	NA	NA	0
FP236789.1	NA	NA	0
dre-mir-204-2	NA	NA	0
dre-mir-23b	NA	NA	0
BX649403.1	NA	NA	0
dre-mir-30d	NA	NA	0
dre-mir-181b-2	NA	NA	0
CU929110.1	NA	NA	0
SNORD33	NA	NA	0
CU481774.1	NA	NA	0
dre-mir-103	NA	NA	0
CR457452.1	NA	NA	0
dre-mir-144	NA	NA	0
FP236454.1	NA	NA	0
dre-mir-734	NA	NA	0
dre-mir-216a	NA	NA	0
CR790381.1	NA	NA	0
CR382296.1	NA	NA	0
dre-mir-7a-3	NA	NA	0
dre-mir-190a	NA	NA	0
dre-mir-10c	NA	NA	0
BX470160.1	NA	NA	0
dre-mir-205	NA	NA	0
CR759830.1	NA	NA	0
-	NA	NA	0
dre-mir-133a-2	NA	NA	0
CT573103.1	NA	NA	0
dre-mir-107b	NA	NA	0
CR932980.1	NA	NA	0
CU694364.1	NA	NA	0
dre-mir-218a-1	NA	NA	0
CR354395.1	NA	NA	0
NC_002333.12	NA	NA	0
dre-mir-184-1	NA	NA	0
mir24-4	NA	NA	0
dre-mir-203a	NA	NA	0
dre-mir-155	NA	NA	0
dre-let-7a-2	NA	NA	0
AL935280.1	NA	NA	0
MIR199B	NA	NA	0
dre-let-7b	NA	NA	0
dre-let-7h	NA	NA	0
BX649327.1	NA	NA	0
dre-mir-15a-2	NA	NA	0
CU024870.1	NA	NA	0
.	NA	NA	0
FP103005.1	NA	NA	0
CR339054.1	NA	NA	0
CR936321.2	NA	NA	0
CT033823.1	NA	NA	0
dre-mir-200b	NA	NA	0
dre-mir-199-3	NA	NA	0
CR759830.2	NA	NA	0
AL928906.1	NA	NA	0
CABZ01078244.1	NA	NA	0
dre-mir-338-3	NA	NA	0
dre-mir-128-1	NA	NA	0
dre-mir-1306	NA	NA	0
-	NA	NA	0
CR626962.1	NA	NA	0
BX322654.1	NA	NA	0
CABZ01055225.1	NA	NA	0
BX322795.1	NA	NA	0
BX322663.1	NA	NA	0
dre-let-7e	NA	NA	0
BX005150.1	NA	NA	0
dre-mir-729	NA	NA	0
dre-mir-457a	NA	NA	0
BX248495.1	NA	NA	0
BX950188.2	NA	NA	0
CT025909.1	NA	NA	0
CU929365.1	NA	NA	0
CT573239.1	NA	NA	0
BX120005.1	NA	NA	0
dre-mir-9-1	NA	NA	0
BX571981.1	NA	NA	0
CABZ01061079.1	NA	NA	0
BX649602.1	NA	NA	0
CR381582.1	NA	NA	0
NC_002333.14	NA	NA	0
AL954715.4	NA	NA	0
AL732629.1	NA	NA	0
CR855206.1	NA	NA	0
CR847870.1	NA	NA	0
NC_002333.15	NA	NA	0
BX004869.1	NA	NA	0
CR388102.3	NA	NA	0
dre-mir-101a	NA	NA	0
dre-mir-92a-2	NA	NA	0
BX530058.1	NA	NA	0
LO018409.1	NA	NA	0
CR356238.1	NA	NA	0
dre-mir-142a	NA	NA	0
CU442763.1	NA	NA	0
dre-mir-301b	NA	NA	0
dre-let-7a-6	NA	NA	0
dre-mir-20b	NA	NA	0
dre-mir-21-1	NA	NA	0
dre-mir-181c	NA	NA	0
dre-mir-99-1	NA	NA	0
CR388062.2	NA	NA	0
CU682811.1	NA	NA	0
CR847979.1	NA	NA	0
dre-mir-137-1	NA	NA	0
CR855375.1	NA	NA	0
dre-mir-1388	NA	NA	0
BX247907.1	NA	NA	0
CT027578.1	NA	NA	0
dre-mir-219-1	NA	NA	0
dre-mir-454a	NA	NA	0
BX927135.1	NA	NA	0
dre-let-7a-3	NA	NA	0
CR352215.1	NA	NA	0
CU914775.1	NA	NA	0
CR936464.1	NA	NA	0
dre-mir-10a	NA	NA	0
CABZ01085979.1	NA	NA	0
AL929108.1	NA	NA	0
BX120013.1	NA	NA	0
dre-mir-34b	NA	NA	0
dre-mir-462	NA	NA	0
BX537142.1	NA	NA	0
CU694444.1	NA	NA	0
CR388102.4	NA	NA	0
CR385076.1	NA	NA	0
dre-mir-130c-1	NA	NA	0
CR396582.1	NA	NA	0
dre-mir-206-1	NA	NA	0
CR354430.1	NA	NA	0
CABZ01016068.1	NA	NA	0
AL645755.1	NA	NA	0
dre-mir-19c	NA	NA	0
dre-mir-740	NA	NA	0
AL732499.1	NA	NA	0
AL954715.5	NA	NA	0
mir199-3a	NA	NA	0
dre-mir-27a	NA	NA	0
dre-mir-129-4	NA	NA	0
dre-mir-27d	NA	NA	0
dre-mir-142b	NA	NA	0
CT737428.1	NA	NA	0
BX511096.1	NA	NA	0
CU634022.1	NA	NA	0
BX323559.1	NA	NA	0
dre-mir-726	NA	NA	0
BX088718.1	NA	NA	0
CT863714.4	NA	NA	0
dre-mir-143	NA	NA	0
CU861666.1	NA	NA	0
BX546466.1	NA	NA	0
CT027694.1	NA	NA	0
CR356247.1	NA	NA	0
FQ790365.1	NA	NA	0
CR524481.1	NA	NA	0
dre-mir-135b	NA	NA	0
dre-mir-460	NA	NA	0
CU914142.1	NA	NA	0
-	NA	NA	0
BX321880.1	NA	NA	0
BX248410.1	NA	NA	0
dre-mir-34c	NA	NA	0
CT027646.2	NA	NA	0
CR388165.4	NA	NA	0
AL929434.1	NA	NA	0
CABZ01066915.1	NA	NA	0
CT583668.1	NA	NA	0
CR854881.1	NA	NA	0
dre-mir-187	NA	NA	0
NC_002333.16	NA	NA	0
CR848822.1	NA	NA	0
CR388189.3	NA	NA	0
dre-let-7i	NA	NA	0
-	NA	NA	0
CR555297.1	NA	NA	0
dre-let-7a-4	NA	NA	0
dre-mir-9-6	NA	NA	0
CR933860.1	NA	NA	0
dre-mir-18c	NA	NA	0
BX510991.1	NA	NA	0
NC_002333.18	NA	NA	0
dre-mir-458	NA	NA	0
CR339054.2	NA	NA	0
CR391974.1	NA	NA	0
CU151886.1	NA	NA	0
dre-mir-129-1	NA	NA	0
dre-let-7d-1	NA	NA	0
CR381647.2	NA	NA	0
BX663521.2	NA	NA	0
AL772362.1	NA	NA	0
CR352324.1	NA	NA	0
FO704757.2	NA	NA	0
CU179658.1	NA	NA	0
CR749178.1	NA	NA	0
FP102961.1	NA	NA	0
dre-mir-451	NA	NA	0
BX649448.2	NA	NA	0
FO904868.1	NA	NA	0
CR847944.3	NA	NA	0
CT863714.5	NA	NA	0
dre-mir-10b-2	NA	NA	0
dre-mir-27e	NA	NA	0
BX649502.1	NA	NA	0
dre-mir-130a	NA	NA	0
dre-let-7f	NA	NA	0
BX571699.2	NA	NA	0
dre-mir-429b	NA	NA	0
BX511195.1	NA	NA	0
CT963136.1	NA	NA	0
BX649545.1	NA	NA	0
BX571761.1	NA	NA	0
BX005220.1	NA	NA	0
dre-mir-218a-2	NA	NA	0
dre-mir-732	NA	NA	0
mir214a	NA	NA	0
NC_002333.19	NA	NA	0
dre-mir-10d	NA	NA	0
CABZ01071191.1	NA	NA	0
CT027646.3	NA	NA	0
CR376850.1	NA	NA	0
CR848822.2	NA	NA	0
dre-mir-129-2	NA	NA	0
BX247879.1	NA	NA	0
dre-mir-145	NA	NA	0
NC_002333.20	NA	NA	0
dre-mir-190b	NA	NA	0
dre-mir-125a-1	NA	NA	0
-	NA	NA	0
dre-mir-7a-2	NA	NA	0
CR792441.2	NA	NA	0
FP340265.1	NA	NA	0
AL929434.2	NA	NA	0
dre-mir-199-2	NA	NA	0
dre-mir-27c	NA	NA	0
dre-mir-16a	NA	NA	0
BX897727.1	NA	NA	0
dre-mir-130c-2	NA	NA	0
BX511186.1	NA	NA	0
BX324188.2	NA	NA	0
dre-mir-727	NA	NA	0
CU467861.3	NA	NA	0
BX470163.2	NA	NA	0
dre-mir-218b	NA	NA	0
-	NA	NA	0
dre-mir-217	NA	NA	0
dre-let-7g-1	NA	NA	0
CR749775.1	NA	NA	0
dre-mir-489	NA	NA	0
mir196a-1	NA	NA	0
dre-mir-146a	NA	NA	0
NC_002333.21	NA	NA	0
BX322538.1	NA	NA	0
BX842683.1	NA	NA	0
BX511006.1	NA	NA	0
BX927400.1	NA	NA	0
dre-mir-210	NA	NA	0
CU463029.1	NA	NA	0
CABZ01034722.1	NA	NA	0
dre-mir-203b	NA	NA	0
dre-mir-216b	NA	NA	0
dre-mir-146b	NA	NA	0
dre-mir-148	NA	NA	0
CABZ01078155.1	NA	NA	0
CT863714.6	NA	NA	0
CT737230.1	NA	NA	0
FO704791.1	NA	NA	0
BX005027.1	NA	NA	0
dre-mir-153b	NA	NA	0
CU137645.1	NA	NA	0
CR385068.4	NA	NA	0
dre-mir-301a	NA	NA	0
BX470119.1	NA	NA	0
dre-mir-107a	NA	NA	0
dre-let-7g-2	NA	NA	0
BX510312.1	NA	NA	0
CU929374.1	NA	NA	0
CABZ01039859.2	NA	NA	0
dre-mir-22b	NA	NA	0
CR388231.3	NA	NA	0
CU467861.4	NA	NA	0
NC_002333.22	NA	NA	0
NC_002333.23	NA	NA	0
CR388091.1	NA	NA	0
dre-mir-128-2	NA	NA	0
dre-mir-9-4	NA	NA	0
dre-mir-184-2	NA	NA	0
dre-mir-30e-2	NA	NA	0
BX539326.1	NA	NA	0
NC_002333.24	NA	NA	0
BX511129.1	NA	NA	0
dre-mir-23a-3	NA	NA	0
dre-mir-30b	NA	NA	0
CU138508.1	NA	NA	0
dre-mir-133b	NA	NA	0
BX005228.1	NA	NA	0
dre-mir-125b-3	NA	NA	0
CR954285.1	NA	NA	0
CABZ01067150.1	NA	NA	0
BX908740.1	NA	NA	0
CR628394.1	NA	NA	0
AL928649.1	NA	NA	0
CU469540.2	NA	NA	0
BX927201.1	NA	NA	0
CR456684.1	NA	NA	0
dre-mir-181b-3	NA	NA	0
dre-mir-22a	NA	NA	0
CR450796.1	NA	NA	0
dre-mir-124-6	NA	NA	0
dre-mir-736	NA	NA	0
dre-mir-430a-1	NA	NA	0
dre-mir-122	NA	NA	0
CR388102.5	NA	NA	0
CR352297.1	NA	NA	0
CU138544.1	NA	NA	0
BX001050.1	NA	NA	0
BX323829.1	NA	NA	0
BX005369.1	NA	NA	0
CT573356.1	NA	NA	0
BX537109.1	NA	NA	0
BX649204.1	NA	NA	0
dre-mir-2193	NA	NA	0
CR388050.1	NA	NA	0
CR735126.1	NA	NA	0
CU914545.1	NA	NA	0
CU856136.1	NA	NA	0
dre-mir-2198	NA	NA	0
BX005476.1	NA	NA	0
LO018415.1	NA	NA	0
CU467822.1	NA	NA	0
BX323819.1	NA	NA	0
CR626944.1	NA	NA	0
CR376850.2	NA	NA	0
CABZ01112464.1	NA	NA	0
BX649356.1	NA	NA	0
CR936322.1	NA	NA	0
BX936447.1	NA	NA	0
CABZ01052423.1	NA	NA	0
BX897662.1	NA	NA	0
BX571820.1	NA	NA	0
dre-mir-2187	NA	NA	0
dre-mir-2192	NA	NA	0
BX548038.2	NA	NA	0
dre-mir-2196	NA	NA	0
CU394254.1	NA	NA	0
CR450845.1	NA	NA	0
BX548164.1	NA	NA	0
FQ311940.1	NA	NA	0
CABZ01021917.1	NA	NA	0
CR450701.1	NA	NA	0
BX322552.1	NA	NA	0
CU571074.1	NA	NA	0
CR847934.1	NA	NA	0
FP015956.1	NA	NA	0
CR847976.1	NA	NA	0
BX470130.1	NA	NA	0
CU464066.1	NA	NA	0
CR376731.1	NA	NA	0
BX649263.1	NA	NA	0
BX511212.1	NA	NA	0
CU855551.1	NA	NA	0
CABZ01088337.1	NA	NA	0
AL953841.1	NA	NA	0
AL929172.1	NA	NA	0
AL731788.1	NA	NA	0
BX119975.1	NA	NA	0
BX640595.1	NA	NA	0
CU896630.1	NA	NA	0
BX649366.1	NA	NA	0
BX469919.1	NA	NA	0
CR394543.1	NA	NA	0
CABZ01044731.1	NA	NA	0
CT573414.1	NA	NA	0
CU929371.1	NA	NA	0
CABZ01057751.1	NA	NA	0
CT574575.1	NA	NA	0
CT583636.1	NA	NA	0
CR855117.1	NA	NA	0
BX323555.3	NA	NA	0
BX663520.1	NA	NA	0
BX897750.1	NA	NA	0
BX511157.1	NA	NA	0
AL772148.1	NA	NA	0
BX511309.1	NA	NA	0
BX322660.1	NA	NA	0
CU571326.1	NA	NA	0
CABZ01067001.1	NA	NA	0
CU459024.1	NA	NA	0
BX649391.1	NA	NA	0
AL929341.1	NA	NA	0
CR457452.2	NA	NA	0
BX005058.1	NA	NA	0
CABZ01037786.1	NA	NA	0
CR548625.1	NA	NA	0
BX927206.1	NA	NA	0
BX927310.2	NA	NA	0
CU462878.1	NA	NA	0
CR854987.1	NA	NA	0
dre-mir-2191	NA	NA	0
AL844172.1	NA	NA	0
BX927361.1	NA	NA	0
BX957347.1	NA	NA	0
CR788322.1	NA	NA	0
BX510920.1	NA	NA	0
BX005057.1	NA	NA	0
CT573303.1	NA	NA	0
FP015958.1	NA	NA	0
CU855886.1	NA	NA	0
CR356240.1	NA	NA	0
AL845306.1	NA	NA	0
CR391908.1	NA	NA	0
BX511307.1	NA	NA	0
CU062417.1	NA	NA	0
BX544877.1	NA	NA	0
BX649358.1	NA	NA	0
CABZ01113122.1	NA	NA	0
CU638704.1	NA	NA	0
CU462977.2	NA	NA	0
CR752641.1	NA	NA	0
BX510335.1	NA	NA	0
BX511131.1	NA	NA	0
CR388165.5	NA	NA	0
BX000705.1	NA	NA	0
CR936322.2	NA	NA	0
AL845512.1	NA	NA	0
CR751234.1	NA	NA	0
CU639469.2	NA	NA	0
CR854833.1	NA	NA	0
CR352215.2	NA	NA	0
BX664716.1	NA	NA	0
BX936298.1	NA	NA	0
BX088728.1	NA	NA	0
BX465838.1	NA	NA	0
CT027789.1	NA	NA	0
BX571700.1	NA	NA	0
CABZ01078505.1	NA	NA	0
BX248082.1	NA	NA	0
CU571316.1	NA	NA	0
CABZ01061495.2	NA	NA	0
CU929288.2	NA	NA	0
CR628389.1	NA	NA	0
BX663611.1	NA	NA	0
CT030144.1	NA	NA	0
AL845420.1	NA	NA	0
BX005434.1	NA	NA	0
AL954692.1	NA	NA	0
BX640463.1	NA	NA	0
BX649366.2	NA	NA	0
CU855733.1	NA	NA	0
CT030738.1	NA	NA	0
CR926461.1	NA	NA	0
CABZ01079260.1	NA	NA	0
LO018405.1	NA	NA	0
CR788247.1	NA	NA	0
CU462848.1	NA	NA	0
CABZ01016693.1	NA	NA	0
AL929006.1	NA	NA	0
LO017956.1	NA	NA	0
CR847793.1	NA	NA	0
AL935188.1	NA	NA	0
CR678095.1	NA	NA	0
CR388190.1	NA	NA	0
CT573302.1	NA	NA	0
CU467013.1	NA	NA	0
CU929360.1	NA	NA	0
BX470263.1	NA	NA	0
CR855274.1	NA	NA	0
CABZ01092982.1	NA	NA	0
BX088548.1	NA	NA	0
FO704816.1	NA	NA	0
CR854953.1	NA	NA	0
CU530420.1	NA	NA	0
CR339055.1	NA	NA	0
BX539325.1	NA	NA	0
BX548038.3	NA	NA	0
CU302251.1	NA	NA	0
CR762427.1	NA	NA	0
CU634020.1	NA	NA	0
BX901918.1	NA	NA	0
CU652215.1	NA	NA	0
CU041397.1	NA	NA	0
CABZ01073033.1	NA	NA	0
BX530031.1	NA	NA	0
BX005347.1	NA	NA	0
BX511138.1	NA	NA	0
BX004771.1	NA	NA	0
CR381576.1	NA	NA	0
CR385041.1	NA	NA	0
CU655863.1	NA	NA	0
BX119916.1	NA	NA	0
CT025909.2	NA	NA	0
BX914202.1	NA	NA	0
CR677513.1	NA	NA	0
CABZ01075745.1	NA	NA	0
CR394542.1	NA	NA	0
BX004817.1	NA	NA	0
CT573252.1	NA	NA	0
CR792413.1	NA	NA	0
BX324208.1	NA	NA	0
BX072561.1	NA	NA	0
BX927385.1	NA	NA	0
CR847793.2	NA	NA	0
BX470072.1	NA	NA	0
CR848025.1	NA	NA	0
BX469902.1	NA	NA	0
LO017735.1	NA	NA	0
BX571960.1	NA	NA	0
CR855310.1	NA	NA	0
CR855317.1	NA	NA	0
CR751228.1	NA	NA	0
CR396595.1	NA	NA	0
CR388189.4	NA	NA	0
CU469532.1	NA	NA	0
CU929170.1	NA	NA	0
BX649403.2	NA	NA	0
BX324206.1	NA	NA	0
CR405707.1	NA	NA	0
AL732488.1	NA	NA	0
BX649250.1	NA	NA	0
CR376723.1	NA	NA	0
CU210845.1	NA	NA	0
CU179658.2	NA	NA	0
BX957242.1	NA	NA	0
BX927225.2	NA	NA	0
BX001051.1	NA	NA	0
BX571800.1	NA	NA	0
CR339054.4	NA	NA	0
BX663612.1	NA	NA	0
BX001046.1	NA	NA	0
CR848729.1	NA	NA	0
CR356225.1	NA	NA	0
CABZ01029590.1	NA	NA	0
CR749751.1	NA	NA	0
BX294110.1	NA	NA	0
-	NA	NA	0
BX323590.2	NA	NA	0
BX544884.1	NA	NA	0
BX890610.1	NA	NA	0
FO744859.1	NA	NA	0
CR388392.1	NA	NA	0
CU467646.2	NA	NA	0
BX088706.1	NA	NA	0
BX663521.3	NA	NA	0
CR388002.1	NA	NA	0
CR376840.1	NA	NA	0
CR931819.1	NA	NA	0
BX469926.1	NA	NA	0
BX601644.1	NA	NA	0
BX511268.1	NA	NA	0
BX572622.1	NA	NA	0
CU459082.1	NA	NA	0
AL844512.1	NA	NA	0
CABZ01039424.1	NA	NA	0
AL954145.1	NA	NA	0
BX950204.1	NA	NA	0
CABZ01064402.1	NA	NA	0
CU467964.1	NA	NA	0
CR407546.1	NA	NA	0
CR381560.1	NA	NA	0
CR762488.1	NA	NA	0
dre-mir-2195	NA	NA	0
CU326349.2	NA	NA	0
FO722028.1	NA	NA	0
BX927225.3	NA	NA	0
CR759894.1	NA	NA	0
BX784040.1	NA	NA	0
FP103008.1	NA	NA	0
BX000451.1	NA	NA	0
CR627485.1	NA	NA	0
BX005203.2	NA	NA	0
CABZ01101667.1	NA	NA	0
BX248089.1	NA	NA	0
BX950211.1	NA	NA	0
CABZ01033553.1	NA	NA	0
CR396582.2	NA	NA	0
CR854979.1	NA	NA	0
CU929218.1	NA	NA	0
AL954150.1	NA	NA	0
FP102928.1	NA	NA	0
AL929434.3	NA	NA	0
CABZ01079347.1	NA	NA	0
CR925757.3	NA	NA	0
CR854959.1	NA	NA	0
CR677513.2	NA	NA	0
CR450845.2	NA	NA	0
BX470176.1	NA	NA	0
dre-mir-2197	NA	NA	0
BX088551.1	NA	NA	0
CU929244.1	NA	NA	0
FP015963.1	NA	NA	0
CR925753.1	NA	NA	0
BX511159.1	NA	NA	0
CT573356.2	NA	NA	0
BX927222.1	NA	NA	0
AL929092.1	NA	NA	0
CR381701.1	NA	NA	0
CABZ01079630.1	NA	NA	0
BX842684.1	NA	NA	0
dre-mir-2184	NA	NA	0
CR559931.1	NA	NA	0
BX323559.2	NA	NA	0
CU929146.1	NA	NA	0
CU571252.1	NA	NA	0
CABZ01035143.1	NA	NA	0
BX936380.1	NA	NA	0
CR381635.1	NA	NA	0
BX322663.2	NA	NA	0
dre-mir-735	NA	NA	0
BX571884.1	NA	NA	0
BX511306.1	NA	NA	0
BX469913.1	NA	NA	0
AL929134.1	NA	NA	0
CR407547.1	NA	NA	0
FP236322.1	NA	NA	0
CT997819.1	NA	NA	0
BX908722.1	NA	NA	0
CR854977.1	NA	NA	0
BX294388.1	NA	NA	0
AL929271.1	NA	NA	0
CABZ01052809.1	NA	NA	0
-	NA	NA	0
BX005378.1	NA	NA	0
si:dkey-238d18.7	NA	NA	0
igfn1.4	NA	NA	0
FO907107.1	NA	NA	0
CU855896.1	NA	NA	0
CR792417.1	NA	NA	0
umod	NA	NA	0
BX324177.1	NA	NA	0
opn8a	NA	NA	0
kcnj1a.3	NA	NA	0
bsnd	NA	NA	0
taar12i	NA	NA	0
ACKR2	NA	NA	0
si:dkey-102g19.3	NA	NA	0
or111-8	NA	NA	0
FO834920.1	NA	NA	0
taar12c	NA	NA	0
si:dkey-83f18.10	NA	NA	0
si:ch211-132p1.4	NA	NA	0
mtnr1bb	NA	NA	0
ptprjb.2	NA	NA	0
LO017680.1	NA	NA	0
omga	NA	NA	0
dre-mir-26a-2	NA	NA	0
si:dkey-266f7.10	NA	NA	0
gckr	NA	NA	0
BX469912.1	NA	NA	0
si:ch211-125m10.6	NA	NA	0
edn3b	NA	NA	0
taar14a	NA	NA	0
si:ch211-238p8.24	NA	NA	0
CT027620.1	NA	NA	0
LO016980.1	NA	NA	0
pimr14	NA	NA	0
CU539064.1	NA	NA	0
CU467861.5	NA	NA	0
BX469912.2	NA	NA	0
CU571247.1	NA	NA	0
si:ch73-106k19.5	NA	NA	0
BX928756.1	NA	NA	0
slc5a8	NA	NA	0
CU914601.1	NA	NA	0
serpina7	NA	NA	0
si:dkeyp-69c1.7	NA	NA	0
rorc	NA	NA	0
ucn3l	NA	NA	0
CR847844.1	NA	NA	0
si:dkeyp-3f10.17	NA	NA	0
BX942819.2	NA	NA	0
tmem182b	NA	NA	0
reep6	NA	NA	0
zgc:66473	NA	NA	0
tcf23	NA	NA	0
si:ch211-214p13.3	NA	NA	0
CR790388.2	NA	NA	0
taar12g	NA	NA	0
CR450764.1	NA	NA	0
spi2	NA	NA	0
BX470112.1	NA	NA	0
tradv30.0.6	NA	NA	0
si:ch73-322b17.4	NA	NA	0
BX908782.1	NA	NA	0
BX649485.1	NA	NA	0
nitr1m	NA	NA	0
or128-5	NA	NA	0
si:dkey-33o22.1	NA	NA	0
LO018227.1	NA	NA	0
CABZ01075129.1	NA	NA	0
or122-1	NA	NA	0
ponzr10	NA	NA	0
BX000700.1	NA	NA	0
si:dkey-211g8.9	NA	NA	0
adgrf3a	NA	NA	0
CR749776.1	NA	NA	0
LO018377.1	NA	NA	0
BX469912.3	NA	NA	0
or122-2	NA	NA	0
si:ch211-114l13.12	NA	NA	0
FP016180.1	NA	NA	0
pimr187	NA	NA	0
tmed6	NA	NA	0
pkd1l2b	NA	NA	0
pcdh2aa15	NA	NA	0
olfcq2	NA	NA	0
BX005472.1	NA	NA	0
zmp:0000000924	NA	NA	0
si:ch211-217k17.12	NA	NA	0
BX324177.2	NA	NA	0
dre-mir-194b	NA	NA	0
mir1-1	NA	NA	0
FP236320.1	NA	NA	0
FP102309.2	NA	NA	0
rubcnl	NA	NA	0
si:dkey-190j3.3	NA	NA	0
or111-7	NA	NA	0
taar12j	NA	NA	0
kcnj1a.6	NA	NA	0
pimr137	NA	NA	0
si:dkey-23f9.13	NA	NA	0
si:ch211-142d6.2	NA	NA	0
BX927260.1	NA	NA	0
grn2	NA	NA	0
si:ch211-209f22.3	NA	NA	0
CABZ01071677.1	NA	NA	0
dcst2	NA	NA	0
si:ch211-250n8.1	NA	NA	0
BX324177.3	NA	NA	0
BX321896.1	NA	NA	0
or111-4	NA	NA	0
taar14f	NA	NA	0
si:busm1-228j01.4	NA	NA	0
c1qtnf1	NA	NA	0
CABZ01063288.1	NA	NA	0
CT998554.1	NA	NA	0
taar1b	NA	NA	0
CU915272.1	NA	NA	0
lactbl1a	NA	NA	0
si:dkey-83f18.5	NA	NA	0
rgs1	NA	NA	0
fam166c	NA	NA	0
BX663516.1	NA	NA	0
negaly6	NA	NA	0
BX936380.2	NA	NA	0
CU076099.1	NA	NA	0
si:ch73-264i18.2	NA	NA	0
zmp:0000001267	NA	NA	0
CR384099.1	NA	NA	0
dre-mir-92b	NA	NA	0
BX469912.4	NA	NA	0
nkl.3	NA	NA	0
AMZ2	NA	NA	0
si:ch73-106l15.4	NA	NA	0
si:ch211-198c19.1	NA	NA	0
CABZ01023253.1	NA	NA	0
si:dkey-24p1.7	NA	NA	0
BX571825.5	NA	NA	0
si:ch211-93n23.7	NA	NA	0
pcdh2ab11	NA	NA	0
dre-mir-2188	NA	NA	0
BX927136.1	NA	NA	0
gfral	NA	NA	0
si:dkey-11o15.7	NA	NA	0
prr7	NA	NA	0
BX469912.5	NA	NA	0
BX469912.6	NA	NA	0
socs1b	NA	NA	0
rpz6	NA	NA	0
CT033823.2	NA	NA	0
npy2rl	NA	NA	0
si:dkey-88n24.10	NA	NA	0
CR388164.1	NA	NA	0
or116-2	NA	NA	0
CR388047.1	NA	NA	0
dre-mir-30a	NA	NA	0
tmem196b	NA	NA	0
BX005105.1	NA	NA	0
si:ch73-362m14.2	NA	NA	0
FO904898.1	NA	NA	0
BX548044.3	NA	NA	0
CR352223.1	NA	NA	0
CR376857.1	NA	NA	0
zgc:113223	NA	NA	0
CABZ01065328.1	NA	NA	0
il19l	NA	NA	0
CABZ01080380.1	NA	NA	0
dre-mir-222a	NA	NA	0
pimr168	NA	NA	0
CU928043.1	NA	NA	0
dre-mir-132-2	NA	NA	0
taar14e	NA	NA	0
gzma	NA	NA	0
scpp1	NA	NA	0
taar14h	NA	NA	0
sycn.1	NA	NA	0
lipcb	NA	NA	0
tmem121ab	NA	NA	0
zmp:0000000997	NA	NA	0
CU914536.1	NA	NA	0
mfap5	NA	NA	0
si:dkey-63j12.4	NA	NA	0
rassf11	NA	NA	0
taar10b	NA	NA	0
pimr105	NA	NA	0
FO904898.3	NA	NA	0
si:ch211-166i24.1	NA	NA	0
BX005329.1	NA	NA	0
si:dkey-52j6.3	NA	NA	0
CU571331.1	NA	NA	0
taar14g	NA	NA	0
LECT2	NA	NA	0
or117-1	NA	NA	0
sycn.3	NA	NA	0
CR559930.1	NA	NA	0
CR381544.2	NA	NA	0
aqp1a.2	NA	NA	0
cib3	NA	NA	0
si:ch211-195j11.27	NA	NA	0
lepa	NA	NA	0
si:dkey-88n24.8	NA	NA	0
si:ch211-253p18.5	NA	NA	0
or106-10	NA	NA	0
or110-2	NA	NA	0
si:dkey-30k22.5	NA	NA	0
or110-1	NA	NA	0
BX511123.1	NA	NA	0
mlnr	NA	NA	0
slc22a7b.2	NA	NA	0
si:ch73-59p9.2	NA	NA	0
si:ch211-71m22.5	NA	NA	0
dre-mir-221	NA	NA	0
AL954138.1	NA	NA	0
BX000700.2	NA	NA	0
si:ch73-380l3.5	NA	NA	0
BX510329.1	NA	NA	0
si:ch211-214p13.9	NA	NA	0
BX928756.2	NA	NA	0
CR382336.1	NA	NA	0
si:dkey-83f18.11	NA	NA	0
ptprjb.1	NA	NA	0
CR385078.3	NA	NA	0
si:ch211-66e2.5	NA	NA	0
si:ch211-170p16.1	NA	NA	0
LO018113.1	NA	NA	0
CABZ01072989.1	NA	NA	0
havcr2	NA	NA	0
taar14d	NA	NA	0
taar14b	NA	NA	0
CR450808.1	NA	NA	0
BX890608.2	NA	NA	0
olfcq20	NA	NA	0
or111-5	NA	NA	0
taar18c	NA	NA	0
pimr21	NA	NA	0
BX942825.1	NA	NA	0
zgc:158701	NA	NA	0
CR354402.1	NA	NA	0
AL953893.1	NA	NA	0
CU571079.1	NA	NA	0
or126-1	NA	NA	0
GBGT1	NA	NA	0
si:dkeyp-122a9.1	NA	NA	0
si:dkey-172o10.8	NA	NA	0
CR356233.1	NA	NA	0
CR450716.1	NA	NA	0
BX005012.2	NA	NA	0
olfck2	NA	NA	0
dicp1.1	NA	NA	0
si:ch211-284e13.11	NA	NA	0
CR396590.1	NA	NA	0
si:dkey-256e7.8	NA	NA	0
si:dkey-4c23.3	NA	NA	0
BX649633.1	NA	NA	0
CR391910.1	NA	NA	0
BX649502.2	NA	NA	0
BX927365.1	NA	NA	0
si:ch211-15j1.3	NA	NA	0
CT997819.2	NA	NA	0
pimr49	NA	NA	0
BX649639.1	NA	NA	0
CR392002.1	NA	NA	0
CR318650.1	NA	NA	0
cyp2x12	NA	NA	0
CR788254.1	NA	NA	0
CR749763.1	NA	NA	0
BX571701.1	NA	NA	0
vtg5	NA	NA	0
BX649502.3	NA	NA	0
si:dkey-4i23.5	NA	NA	0
CR847899.1	NA	NA	0
fosl2l	NA	NA	0
BX908388.1	NA	NA	0
LO018289.1	NA	NA	0
si:dkey-26i13.6	NA	NA	0
BX511089.1	NA	NA	0
CR932978.1	NA	NA	0
AL929092.2	NA	NA	0
or103-3	NA	NA	0
wu:fb64b08	NA	NA	0
BX571825.6	NA	NA	0
or111-9	NA	NA	0
si:dkey-26i13.7	NA	NA	0
BX548061.1	NA	NA	0
irgf2	NA	NA	0
si:ch211-220m6.4	NA	NA	0
si:dkey-234d14.2	NA	NA	0
BX548015.1	NA	NA	0
CR392026.1	NA	NA	0
AL954142.1	NA	NA	0
CT027772.1	NA	NA	0
CT574549.1	NA	NA	0
si:dkey-11o15.8	NA	NA	0
si:dkey-59l11.7	NA	NA	0
CR456642.2	NA	NA	0
BX927288.1	NA	NA	0
pimr152	NA	NA	0
si:ch211-152f2.1	NA	NA	0
pimr136	NA	NA	0
CR383672.1	NA	NA	0
jac4	NA	NA	0
si:dkey-28d5.3	NA	NA	0
CU207217.1	NA	NA	0
si:dkey-6f10.4	NA	NA	0
BX120005.3	NA	NA	0
BX901930.1	NA	NA	0
CR396590.2	NA	NA	0
or115-8	NA	NA	0
CR762493.2	NA	NA	0
si:ch1073-394i4.1	NA	NA	0
BX649599.1	NA	NA	0
CU041345.1	NA	NA	0
BX649502.4	NA	NA	0
BX005364.1	NA	NA	0
BX548032.1	NA	NA	0
BX088710.1	NA	NA	0
BX571825.7	NA	NA	0
fndc7rs1	NA	NA	0
si:ch211-207c7.2	NA	NA	0
si:ch211-215m21.22	NA	NA	0
si:dkey-149i17.8	NA	NA	0
si:dkey-222h21.1	NA	NA	0
si:ch73-343l4.3	NA	NA	0
si:dkey-21e2.11	NA	NA	0
olfcq11	NA	NA	0
BX571825.8	NA	NA	0
CR855328.1	NA	NA	0
BX649502.5	NA	NA	0
si:dkey-56e3.2	NA	NA	0
fndc7rs2	NA	NA	0
BX927385.2	NA	NA	0
or125-6	NA	NA	0
BX957274.1	NA	NA	0
CU861651.2	NA	NA	0
pimr150	NA	NA	0
BX322660.2	NA	NA	0
CR925763.1	NA	NA	0
si:dkey-174k12.3	NA	NA	0
si:dkey-256e7.5	NA	NA	0
si:dkey-204f11.3	NA	NA	0
pimr29	NA	NA	0
CR954294.1	NA	NA	0
CABZ01000634.1	NA	NA	0
BX571701.2	NA	NA	0
si:dkey-1h24.6	NA	NA	0
dnaaf3	NA	NA	0
AL954134.2	NA	NA	0
si:dkey-58f10.12	NA	NA	0
AL845369.1	NA	NA	0
BX649292.1	NA	NA	0
pimr133	NA	NA	0
pimr200	NA	NA	0
or124-1	NA	NA	0
CU463109.1	NA	NA	0
BX571681.2	NA	NA	0
.	NA	NA	0
si:dkey-266f7.4	NA	NA	0
BX571825.9	NA	NA	0
si:ch211-133n4.12	NA	NA	0
CR396590.3	NA	NA	0
si:dkey-57a22.14	NA	NA	0
BX530064.1	NA	NA	0
si:rp71-23d18.4	NA	NA	0
BX323550.1	NA	NA	0
si:dkey-21e2.15	NA	NA	0
rprm3	NA	NA	0
BX470224.1	NA	NA	0
CR855277.2	NA	NA	0
si:dkey-21e2.3	NA	NA	0
BX548075.1	NA	NA	0
CR318588.2	NA	NA	0
si:ch211-191d15.2	NA	NA	0
si:ch1073-126c3.2	NA	NA	0
si:ch73-44m9.5	NA	NA	0
CT027589.1	NA	NA	0
AL954320.1	NA	NA	0
si:dkey-201l21.2	NA	NA	0
si:ch211-106h4.12	NA	NA	0
si:dkey-66k12.3	NA	NA	0
si:dkey-44g23.2	NA	NA	0
si:ch211-132b12.4	NA	NA	0
si:ch211-114c12.5	NA	NA	0
BX537338.1	NA	NA	0
si:dkey-222h21.3	NA	NA	0
si:dkey-117n7.3	NA	NA	0
si:ch211-250g4.3	NA	NA	0
CU681845.1	NA	NA	0
si:dkeyp-82a1.3	NA	NA	0
si:dkey-222h21.11	NA	NA	0
CU499330.1	NA	NA	0
BX294113.1	NA	NA	0
BX890551.1	NA	NA	0
BX294181.1	NA	NA	0
CT737131.1	NA	NA	0
BX465186.1	NA	NA	0
vap	NA	NA	0
SMIM18	NA	NA	0
BX897740.1	NA	NA	0
CT573467.1	NA	NA	0
BX323543.2	NA	NA	0
BX649502.6	NA	NA	0
ccl34b.8	NA	NA	0
tmprss12	NA	NA	0
si:ch211-132g1.6	NA	NA	0
BX000444.1	NA	NA	0
BX004774.1	NA	NA	0
BX511265.1	NA	NA	0
si:dkeyp-122a9.2	NA	NA	0
BX004800.1	NA	NA	0
CR853291.1	NA	NA	0
si:rp71-23d18.8	NA	NA	0
BX510336.1	NA	NA	0
CR749763.2	NA	NA	0
si:ch211-15j1.1	NA	NA	0
si:dkey-79c1.1	NA	NA	0
or125-7	NA	NA	0
CR788285.1	NA	NA	0
AL845362.1	NA	NA	0
CR749762.2	NA	NA	0
CR456628.1	NA	NA	0
AL928845.1	NA	NA	0
BX936438.1	NA	NA	0
BX901930.2	NA	NA	0
taar19o	NA	NA	0
or137-6	NA	NA	0
si:dkey-204f11.51	NA	NA	0
BX530037.3	NA	NA	0
ifitm1	NA	NA	0
BX957257.1	NA	NA	0
si:dkey-83f18.4	NA	NA	0
si:dkey-57a22.15	NA	NA	0
BX323028.1	NA	NA	0
si:dkey-38n4.2	NA	NA	0
si:ch211-195h23.4	NA	NA	0
si:ch211-239f4.6	NA	NA	0
CR396590.4	NA	NA	0
si:dkey-58f10.7	NA	NA	0
CU633785.1	NA	NA	0
si:ch1073-272j17.3	NA	NA	0
BX842702.1	NA	NA	0
lrrc66	NA	NA	0
si:ch211-150d5.3	NA	NA	0
AL953894.1	NA	NA	0
crha	NA	NA	0
BX323822.1	NA	NA	0
BX530075.2	NA	NA	0
pimr49	NA	NA	0
si:dkey-21e2.12	NA	NA	0
si:dkey-216e24.9	NA	NA	0
BX539332.1	NA	NA	0
BX927377.1	NA	NA	0
BX649502.7	NA	NA	0
si:dkey-78l4.10	NA	NA	0
CR384062.1	NA	NA	0
si:ch73-7i4.3	NA	NA	0
CR361551.1	NA	NA	0
BX571825.10	NA	NA	0
si:dkey-78l4.8	NA	NA	0
CR677617.1	NA	NA	0
CU651633.1	NA	NA	0
BX323812.2	NA	NA	0
BX324007.1	NA	NA	0
AL929493.1	NA	NA	0
omd	NA	NA	0
or124-3	NA	NA	0
ccl34b.1	NA	NA	0
BX664750.1	NA	NA	0
si:dkey-27b3.4	NA	NA	0
BX537143.1	NA	NA	0
si:dkey-26i13.5	NA	NA	0
BX537282.1	NA	NA	0
CR318646.2	NA	NA	0
CT573186.1	NA	NA	0
ankmy2b	NA	NA	0
si:dkey-28d5.4	NA	NA	0
CU467633.2	NA	NA	0
FP016018.1	NA	NA	0
BX649502.8	NA	NA	0
BX537166.2	NA	NA	0
si:ch211-122l14.4	NA	NA	0
artnb	NA	NA	0
BX901930.3	NA	NA	0
rnf212b	NA	NA	0
si:dkey-54g2.2	NA	NA	0
CR931802.1	NA	NA	0
si:dkey-83m22.7	NA	NA	0
si:ch211-217k17.11	NA	NA	0
rimbp2	NA	NA	0
si:ch211-271e10.6	NA	NA	0
BX547993.1	NA	NA	0
BX663499.1	NA	NA	0
cxcl11.6	NA	NA	0
taar17a	NA	NA	0
CT583625.1	NA	NA	0
pimr113	NA	NA	0
si:ch211-142c4.1	NA	NA	0
CT027772.2	NA	NA	0
CR628410.1	NA	NA	0
BX571825.11	NA	NA	0
si:ch211-1f22.12	NA	NA	0
BX248512.1	NA	NA	0
igl3v2	NA	NA	0
or125-1	NA	NA	0
BX957345.1	NA	NA	0
BX004840.1	NA	NA	0
BX908800.1	NA	NA	0
CR677513.3	NA	NA	0
CT027756.2	NA	NA	0
BX530037.4	NA	NA	0
[truncated: 30,521 more rows]

## Sheet: human
ZFIN ID	ZFIN Symbol	Human Symbol	Human Name
ZDB-GENE-000112-47	ppardb	PPARD	peroxisome proliferator activated receptor delta
ZDB-GENE-000125-12	igfbp2a	IGFBP2	insulin like growth factor binding protein 2
ZDB-GENE-000125-4	dlc	DLL3	delta like canonical Notch ligand 3
ZDB-GENE-000128-11	dbx1b	DBX1	developing brain homeobox 1
ZDB-GENE-000128-13	dbx2	DBX2	developing brain homeobox 2
ZDB-GENE-000128-8	dbx1a	DBX1	developing brain homeobox 1
ZDB-GENE-000201-13	anos1b	ANOS1	anosmin 1
ZDB-GENE-000201-18	pbx4	PBX4	PBX homeobox 4
ZDB-GENE-000201-9	anos1a	ANOS1	anosmin 1
ZDB-GENE-000208-17	calr3a	CALR3	calreticulin 3
ZDB-GENE-000208-18	urod	UROD	uroporphyrinogen decarboxylase
ZDB-GENE-000208-20	mixl1	MIXL1	Mix paired-like homeobox
ZDB-GENE-000208-21	kifc1	KIFC1	kinesin family member C1
ZDB-GENE-000208-23	col11a2	COL11A2	collagen type XI alpha 2 chain
ZDB-GENE-000208-25	bmp7a	BMP7	bone morphogenetic protein 7
ZDB-GENE-000208-28	ccl27a	CCL27	C-C motif chemokine ligand 27
ZDB-GENE-000208-4	zic1	ZIC1	Zic family member 1
ZDB-GENE-000208-8	copg2	COPG2	COPI coat complex subunit gamma 2
ZDB-GENE-000209-3	robo1	ROBO1	roundabout guidance receptor 1
ZDB-GENE-000209-4	robo3	ROBO3	roundabout guidance receptor 3
ZDB-GENE-000210-10	tpst1	TPST1	tyrosylprotein sulfotransferase 1
ZDB-GENE-000210-13	nccrp1	NCCRP1	NCCRP1, F-box associated domain containing
ZDB-GENE-000210-15	btg2	BTG2	BTG anti-proliferation factor 2
ZDB-GENE-000210-17	elavl1b	ELAVL1	ELAV like RNA binding protein 1
ZDB-GENE-000210-19	rbp4	RBP4	retinol binding protein 4
ZDB-GENE-000210-20	cat	CAT	catalase
ZDB-GENE-000210-21	inhbaa	INHBA	inhibin subunit beta A
ZDB-GENE-000210-23	meis2b	MEIS2	Meis homeobox 2
ZDB-GENE-000210-25	khdrbs1a	KHDRBS1	KH RNA binding domain containing, signal transduction associated 1
ZDB-GENE-000210-31	vdra	VDR	vitamin D receptor
ZDB-GENE-000210-32	nme2b.1	NME2	NME/NM23 nucleoside diphosphate kinase 2
ZDB-GENE-000210-33	nme2b.2	NME2	NME/NM23 nucleoside diphosphate kinase 2
ZDB-GENE-000210-34	nme3	NME3	NME/NM23 nucleoside diphosphate kinase 3
ZDB-GENE-000210-35	nme7	NME7	NME/NM23 family member 7
ZDB-GENE-000210-6	twist1a	TWIST1	twist family bHLH transcription factor 1
ZDB-GENE-000210-8	pcna	PCNA	proliferating cell nuclear antigen
ZDB-GENE-000223-14	phox2a	PHOX2A	paired like homeobox 2A
ZDB-GENE-000308-1	igf2bp3	IGF2BP3	insulin like growth factor 2 mRNA binding protein 3
ZDB-GENE-000322-1	actc1b	ACTC1	actin alpha cardiac muscle 1
ZDB-GENE-000322-2	tnnc2.2	TNNC2	troponin C2, fast skeletal type
ZDB-GENE-000322-3	tnnt3a	TNNT3	troponin T3, fast skeletal type
ZDB-GENE-000322-4	pvalb2	PVALB	parvalbumin
ZDB-GENE-000322-5	myhz1.1	MYH2	myosin heavy chain 2
ZDB-GENE-000323-1	tbr1b	TBR1	T-box brain transcription factor 1
ZDB-GENE-000328-3	fzd8a	FZD8	frizzled class receptor 8
ZDB-GENE-000328-4	fzd8b	FZD8	frizzled class receptor 8
ZDB-GENE-000328-5	hoxc9a	HOXC9	homeobox C9
ZDB-GENE-000329-1	actb1	ACTB	actin beta
ZDB-GENE-000329-17	hoxc12b	HOXC12	homeobox C12
ZDB-GENE-000329-2	hoxb7a	HOXB7	homeobox B7
ZDB-GENE-000329-3	actb2	ACTB	actin beta
ZDB-GENE-000329-4	notch2	NOTCH2	notch receptor 2
ZDB-GENE-000329-5	notch3	NOTCH3	notch receptor 3
ZDB-GENE-000329-9	actn3a	ACTN3	actinin alpha 3
ZDB-GENE-000330-2	trpc4apb	TRPC4AP	transient receptor potential cation channel subfamily C member 4 associated protein
ZDB-GENE-000330-3	trpc4apa	TRPC4AP	transient receptor potential cation channel subfamily C member 4 associated protein
ZDB-GENE-000330-4	stx1b	STX1B	syntaxin 1B
ZDB-GENE-000330-5	cdc25b	CDC25B	cell division cycle 25B
ZDB-GENE-000330-8	coil	COIL	coilin
ZDB-GENE-000330-9	psen2	PSEN2	presenilin 2
ZDB-GENE-000403-1	axin1	AXIN1	axin 1
ZDB-GENE-000403-2	axin2	AXIN2	axin 2
ZDB-GENE-000405-1	pbx1a	PBX1	PBX homeobox 1
ZDB-GENE-000405-3	pbx3b	PBX3	PBX homeobox 3
ZDB-GENE-000405-5	pbx2	PBX2	PBX homeobox 2
ZDB-GENE-000405-6	dazl	DAZL	deleted in azoospermia like
ZDB-GENE-000406-10	ccnb1	CCNB1	cyclin B1
ZDB-GENE-000406-5	copz2	COPZ2	COPI coat complex subunit zeta 2
ZDB-GENE-000406-6	copz1	COPZ1	COPI coat complex subunit zeta 1
ZDB-GENE-000406-8	mespaa	MESP2	mesoderm posterior bHLH transcription factor 2
ZDB-GENE-000406-9	mespba	MESP1	mesoderm posterior bHLH transcription factor 1
ZDB-GENE-000412-1	bdnf	BDNF	brain derived neurotrophic factor
ZDB-GENE-000426-1	fn1a	FN1	fibronectin 1
ZDB-GENE-000427-2	mbl2	MBL2	mannose binding lectin 2
ZDB-GENE-000427-3	p2rx3a	P2RX3	purinergic receptor P2X 3
ZDB-GENE-000427-7	tbx20	TBX20	T-box transcription factor 20
ZDB-GENE-000427-9	spon1a	SPON1	spondin 1
ZDB-GENE-000501-1	celf1	CELF1	CUGBP Elav-like family member 1
ZDB-GENE-000501-2	celf3a	CELF3	CUGBP Elav-like family member 3
ZDB-GENE-000502-1	bmpr1aa	BMPR1A	bone morphogenetic protein receptor type 1A
ZDB-GENE-000508-1	dct	DCT	dopachrome tautomerase
ZDB-GENE-000509-1	arntl1a	ARNTL	aryl hydrocarbon receptor nuclear translocator like
ZDB-GENE-000509-2	arntl2	ARNTL2	aryl hydrocarbon receptor nuclear translocator like 2
ZDB-GENE-000509-3	smad3a	SMAD3	SMAD family member 3
ZDB-GENE-000511-1	hand2	HAND2	heart and neural crest derivatives expressed 2
ZDB-GENE-000511-2	pycard	PYCARD	PYD and CARD domain containing
ZDB-GENE-000511-3	dap	DAP	death associated protein
ZDB-GENE-000511-5	tradd	TRADD	TNFRSF1A associated via death domain
ZDB-GENE-000511-6	baxa	BAX	BCL2 associated X, apoptosis regulator
ZDB-GENE-000511-7	mcl1a	MCL1	MCL1 apoptosis regulator, BCL2 family member
ZDB-GENE-000511-8	slc40a1	SLC40A1	solute carrier family 40 member 1
ZDB-GENE-000516-1	fbxw4	FBXW4	F-box and WD repeat domain containing 4
ZDB-GENE-000523-2	pou4f1	POU4F1	POU class 4 homeobox 1
ZDB-GENE-000524-1	slc34a2a	SLC34A2	solute carrier family 34 member 2
ZDB-GENE-000526-1	hey2	HEY2	hes related family bHLH transcription factor with YRPW motif 2
ZDB-GENE-000605-1	runx1	RUNX1	RUNX family transcription factor 1
ZDB-GENE-000605-2	runx3	RUNX3	RUNX family transcription factor 3
ZDB-GENE-000607-1	pcdh18a	PCDH18	protocadherin 18
ZDB-GENE-000607-13	sox5	SOX5	SRY-box transcription factor 5
ZDB-GENE-000607-16	bcl7a	BCL7A	BAF chromatin remodeling complex subunit BCL7A
ZDB-GENE-000607-21	slc7a6	SLC7A6	solute carrier family 7 member 6
ZDB-GENE-000607-49	adgrl2a	ADGRL2	adhesion G protein-coupled receptor L2
ZDB-GENE-000607-52	kat6b	KAT6B	lysine acetyltransferase 6B
ZDB-GENE-000607-58	tlcd5a	TLCD5	TLC domain containing 5
ZDB-GENE-000607-65	evla	EVL	Enah/Vasp-like
ZDB-GENE-000607-70	hey1	HEY1	hes related family bHLH transcription factor with YRPW motif 1
ZDB-GENE-000607-75	noc2l	NOC2L	NOC2 like nucleolar associated transcriptional repressor
ZDB-GENE-000607-77	si:ch211-285f17.1	KIAA1217	KIAA1217
ZDB-GENE-000607-78	hccsb	HCCS	holocytochrome c synthase
ZDB-GENE-000607-82	wwp2	WWP2	WW domain containing E3 ubiquitin protein ligase 2
ZDB-GENE-000616-1	badb	BAD	BCL2 associated agonist of cell death
ZDB-GENE-000616-11	stk19	STK19	serine/threonine kinase 19
ZDB-GENE-000616-13	appa	APP	amyloid beta precursor protein
ZDB-GENE-000616-14	gart	GART	phosphoribosylglycinamide formyltransferase, phosphoribosylglycinamide synthetase, phosphoribosylaminoimidazole synthetase
ZDB-GENE-000616-15	foxh1	FOXH1	forkhead box H1
ZDB-GENE-000616-16	hsf1	HSF1	heat shock transcription factor 1
ZDB-GENE-000616-4	apaf1	APAF1	apoptotic peptidase activating factor 1
ZDB-GENE-000616-5	adar	ADAR	adenosine deaminase RNA specific
ZDB-GENE-000616-6	myf5	MYF5	myogenic factor 5
ZDB-GENE-000616-8	prph2a	PRPH2	peripherin 2
ZDB-GENE-000616-9	prph2b	PRPH2	peripherin 2
ZDB-GENE-000619-1	cxcl14	CXCL14	C-X-C motif chemokine ligand 14
ZDB-GENE-000622-1	gata6	GATA6	GATA binding protein 6
ZDB-GENE-000626-1	tnnt2a	TNNT2	troponin T2, cardiac type
ZDB-GENE-000627-1	fabp7a	FABP7	fatty acid binding protein 7
ZDB-GENE-000627-2	adarb1a	ADARB1	adenosine deaminase RNA specific B1
ZDB-GENE-000629-1	rplp0	RPLP0	ribosomal protein lateral stalk subunit P0
ZDB-GENE-000629-2	ngfb	NGF	nerve growth factor
ZDB-GENE-000629-3	ybx1	YBX1	Y-box binding protein 1
ZDB-GENE-000710-1	gpr173	GPR173	G protein-coupled receptor 173
ZDB-GENE-000710-2	gpr85	GPR85	G protein-coupled receptor 85
ZDB-GENE-000710-3	nme6	NME6	NME/NM23 nucleoside diphosphate kinase 6
ZDB-GENE-000710-4	zic2a	ZIC2	Zic family member 2
ZDB-GENE-000713-1	casp8	CASP8	caspase 8
ZDB-GENE-000804-1	per3	PER3	period circadian regulator 3
ZDB-GENE-000816-1	fgfr3	FGFR3	fibroblast growth factor receptor 3
ZDB-GENE-000822-1	hoxc6b	HOXC6	homeobox C6
ZDB-GENE-000822-3	hoxc11b	HOXC11	homeobox C11
ZDB-GENE-000822-4	hoxc13a	HOXC13	homeobox C13
ZDB-GENE-000822-5	hoxc13b	HOXC13	homeobox C13
ZDB-GENE-000822-6	hoxc12a	HOXC12	homeobox C12
ZDB-GENE-000823-1	hoxa9a	HOXA9	homeobox A9
ZDB-GENE-000823-2	hoxa9b	HOXA9	homeobox A9
ZDB-GENE-000823-3	hoxa3a	HOXA3	homeobox A3
ZDB-GENE-000823-4	hoxa4a	HOXA4	homeobox A4
ZDB-GENE-000823-5	hoxa1a	HOXA1	homeobox A1
ZDB-GENE-000823-6	hoxb5b	HOXB5	homeobox B5
ZDB-GENE-000823-7	hoxb6b	HOXB6	homeobox B6
ZDB-GENE-000823-8	hoxa11a	HOXA11	homeobox A11
ZDB-GENE-000823-9	hoxa5a	HOXA5	homeobox A5
ZDB-GENE-000828-1	scn8aa	SCN8A	sodium voltage-gated channel alpha subunit 8
ZDB-GENE-000830-1	nkx2.4b	NKX2-4	NK2 homeobox 4
ZDB-GENE-000831-1	pcxb	PC	pyruvate carboxylase
ZDB-GENE-000831-2	fth1a	FTH1	ferritin heavy chain 1
ZDB-GENE-000831-3	slc3a2a	SLC3A2	solute carrier family 3 member 2
ZDB-GENE-000831-4	dnajc3b	DNAJC3	DnaJ heat shock protein family (Hsp40) member C3
ZDB-GENE-000831-5	cd81a	CD81	CD81 molecule
ZDB-GENE-000831-6	pim2	PIM2	Pim-2 proto-oncogene, serine/threonine kinase
ZDB-GENE-000901-1	cd74a	CD74	CD74 molecule
ZDB-GENE-000906-1	sptb	SPTB	spectrin beta, erythrocytic
ZDB-GENE-000906-2	hspe1	HSPE1	heat shock protein family E (Hsp10) member 1
ZDB-GENE-000906-3	ctnnbip1	CTNNBIP1	catenin beta interacting protein 1
ZDB-GENE-000906-4	fzd9b	FZD9	frizzled class receptor 9
ZDB-GENE-000920-1	edn1	EDN1	endothelin 1
ZDB-GENE-000926-1	atoh7	ATOH7	atonal bHLH transcription factor 7
ZDB-GENE-000928-1	fech	FECH	ferrochelatase
ZDB-GENE-001006-1	fgf4	FGF4	fibroblast growth factor 4
ZDB-GENE-001019-1	robo2	ROBO2	roundabout guidance receptor 2
ZDB-GENE-001020-1	hmx3a	HMX3	H6 family homeobox 3
ZDB-GENE-001030-2	pax5	PAX5	paired box 5
ZDB-GENE-001030-3	pax8	PAX8	paired box 8
ZDB-GENE-001030-4	pax2b	PAX2	paired box 2
ZDB-GENE-001031-1	pax6b	PAX6	paired box 6
ZDB-GENE-001101-1	nos1	NOS1	nitric oxide synthase 1
ZDB-GENE-001103-1	sox9a	SOX9	SRY-box transcription factor 9
ZDB-GENE-001103-2	sox9b	SOX9	SRY-box transcription factor 9
ZDB-GENE-001103-3	fezf2	FEZF2	FEZ family zinc finger 2
ZDB-GENE-001103-4	cyp19a1b	CYP19A1	cytochrome P450 family 19 subfamily A member 1
ZDB-GENE-001103-5	cldn7b	CLDN7	claudin 7
ZDB-GENE-001106-1	wnt3a	WNT3A	Wnt family member 3A
ZDB-GENE-001120-1	lima1a	LIMA1	LIM domain and actin binding 1
ZDB-GENE-001120-2	stard3	STARD3	StAR related lipid transfer domain containing 3
ZDB-GENE-001120-3	star	STAR	steroidogenic acute regulatory protein
ZDB-GENE-001127-1	atp1b3b	ATP1B3	ATPase Na+/K+ transporting subunit beta 3
ZDB-GENE-001127-2	atp1b2a	ATP1B2	ATPase Na+/K+ transporting subunit beta 2
ZDB-GENE-001127-3	atp1b1a	ATP1B1	ATPase Na+/K+ transporting subunit beta 1
ZDB-GENE-001127-4	atp1b1b	ATP1B1	ATPase Na+/K+ transporting subunit beta 1
ZDB-GENE-001128-1	efna5a	EFNA5	ephrin A5
ZDB-GENE-001202-1	plp1a	PLP1	proteolipid protein 1
ZDB-GENE-001205-1	csf1ra	CSF1R	colony stimulating factor 1 receptor
ZDB-GENE-001205-3	gch2	GCH1	GTP cyclohydrolase 1
ZDB-GENE-001205-4	ctsk	CTSK	cathepsin K
ZDB-GENE-001206-2	lbx2	LBX2	ladybird homeobox 2
ZDB-GENE-001207-1	supt5h	SUPT5H	SPT5 homolog, DSIF elongation factor subunit
ZDB-GENE-001207-3	arnt2	ARNT2	aryl hydrocarbon receptor nuclear translocator 2
ZDB-GENE-001208-3	psmb9b	PSMB9	proteasome 20S subunit beta 9
ZDB-GENE-001208-4	psmb7	PSMB7	proteasome 20S subunit beta 7
ZDB-GENE-001212-1	atp1a1a.1	ATP1A1	ATPase Na+/K+ transporting subunit alpha 1
ZDB-GENE-001212-2	atp1a1a.2	ATP1A1	ATPase Na+/K+ transporting subunit alpha 1
ZDB-GENE-001212-3	atp1a1a.3	ATP1A1	ATPase Na+/K+ transporting subunit alpha 1
ZDB-GENE-001212-4	atp1a1a.4	ATP1A1	ATPase Na+/K+ transporting subunit alpha 1
ZDB-GENE-001212-5	atp1a1b	ATP1A1	ATPase Na+/K+ transporting subunit alpha 1
ZDB-GENE-001212-6	atp1a2a	ATP1A2	ATPase Na+/K+ transporting subunit alpha 2
ZDB-GENE-001212-7	atp1a3a	ATP1A3	ATPase Na+/K+ transporting subunit alpha 3
ZDB-GENE-001212-8	atp1a3b	ATP1A3	ATPase Na+/K+ transporting subunit alpha 3
ZDB-GENE-001219-1	htatip2	HTATIP2	HIV-1 Tat interactive protein 2
ZDB-GENE-001221-1	nrf1	NRF1	nuclear respiratory factor 1
ZDB-GENE-001222-1	vsx2	VSX2	visual system homeobox 2
ZDB-GENE-001228-1	eomesa	EOMES	eomesodermin
ZDB-GENE-001228-2	s1pr1	S1PR1	sphingosine-1-phosphate receptor 1
ZDB-GENE-001229-1	alas2	ALAS2	5'-aminolevulinate synthase 2
ZDB-GENE-001229-2	alas1	ALAS1	5'-aminolevulinate synthase 1
ZDB-GENE-010102-1	dcn	DCN	decorin
ZDB-GENE-010108-2	vent	VENTX	VENT homeobox
ZDB-GENE-010110-1	hsd17b8	HSD17B8	hydroxysteroid 17-beta dehydrogenase 8
ZDB-GENE-010110-2	tapbp.1	TAPBP	TAP binding protein
ZDB-GENE-010110-3	daxx	DAXX	death domain associated protein
ZDB-GENE-010110-4	zbtb22b	ZBTB22	zinc finger and BTB domain containing 22
ZDB-GENE-010111-1	sox19b	SOX15	SRY-box transcription factor 15
ZDB-GENE-010122-1	fgf8b	FGF8	fibroblast growth factor 8
ZDB-GENE-010125-1	oprm1	OPRM1	opioid receptor mu 1
ZDB-GENE-010126-1	ntrk2a	NTRK2	neurotrophic receptor tyrosine kinase 2
ZDB-GENE-010126-2	ntrk2b	NTRK2	neurotrophic receptor tyrosine kinase 2
ZDB-GENE-010126-3	ntrk3a	NTRK3	neurotrophic receptor tyrosine kinase 3
ZDB-GENE-010126-4	ntrk3b	NTRK3	neurotrophic receptor tyrosine kinase 3
ZDB-GENE-010129-1	klf17	KLF17	Kruppel like factor 17
ZDB-GENE-010130-1	ctbp1	CTBP1	C-terminal binding protein 1
ZDB-GENE-010130-2	ctbp2a	CTBP2	C-terminal binding protein 2
ZDB-GENE-010131-1	rgl2	RGL2	ral guanine nucleotide dissociation stimulator like 2
ZDB-GENE-010131-2	cdk5	CDK5	cyclin dependent kinase 5
ZDB-GENE-010131-3	rpa2	RPA2	replication protein A2
ZDB-GENE-010131-6	mdkb	MDK	midkine
ZDB-GENE-010131-7	prss1	PRSS1	serine protease 1
ZDB-GENE-010131-8	ctsd	CTSD	cathepsin D
ZDB-GENE-010201-1	six4b	SIX4	SIX homeobox 4
ZDB-GENE-010201-2	six4a	SIX4	SIX homeobox 4
ZDB-GENE-010201-3	six5	SIX5	SIX homeobox 5
ZDB-GENE-010202-1	mapk8b	MAPK8	mitogen-activated protein kinase 8
ZDB-GENE-010202-2	mapk14a	MAPK14	mitogen-activated protein kinase 14
ZDB-GENE-010202-3	map2k6	MAP2K6	mitogen-activated protein kinase kinase 6
ZDB-GENE-010219-1	gcga	GCG	glucagon
ZDB-GENE-010226-1	gdnfa	GDNF	glial cell derived neurotrophic factor
ZDB-GENE-010226-2	gfra1a	GFRA1	GDNF family receptor alpha 1
ZDB-GENE-010226-3	gfra1b	GFRA1	GDNF family receptor alpha 1
ZDB-GENE-010302-1	foxc1a	FOXC1	forkhead box C1
ZDB-GENE-010302-2	foxc1b	FOXC1	forkhead box C1
ZDB-GENE-010302-3	agxtb	AGXT	alanine--glyoxylate and serine--pyruvate aminotransferase
ZDB-GENE-010306-1	cyp11a1	CYP11A1	cytochrome P450 family 11 subfamily A member 1
ZDB-GENE-010306-3	slit2	SLIT2	slit guidance ligand 2
ZDB-GENE-010306-4	slit3	SLIT3	slit guidance ligand 3
ZDB-GENE-010316-1	slc6a3	SLC6A3	solute carrier family 6 member 3
ZDB-GENE-010319-1	dvl3a	DVL3	dishevelled segment polarity protein 3
ZDB-GENE-010319-27	ttc7a	TTC7A	tetratricopeptide repeat domain 7A
ZDB-GENE-010319-3	nacc1a	NACC1	nucleus accumbens associated 1
ZDB-GENE-010319-31	siah1	SIAH1	siah E3 ubiquitin protein ligase 1
ZDB-GENE-010319-35	pard6gb	PARD6G	par-6 family cell polarity regulator gamma
ZDB-GENE-010320-1	cdk1	CDK1	cyclin dependent kinase 1
ZDB-GENE-010320-2	cdk7	CDK7	cyclin dependent kinase 7
ZDB-GENE-010323-11	enah	ENAH	ENAH actin regulator
ZDB-GENE-010323-5	papss2b	PAPSS2	3'-phosphoadenosine 5'-phosphosulfate synthase 2
ZDB-GENE-010328-11	cldn1	CLDN1	claudin 1
ZDB-GENE-010328-13	cldn11b	CLDN11	claudin 11
ZDB-GENE-010328-14	cldn12	CLDN12	claudin 12
ZDB-GENE-010328-15	hip1	HIP1	huntingtin interacting protein 1
ZDB-GENE-010328-16	baz1b	BAZ1B	bromodomain adjacent to zinc finger domain 1B
ZDB-GENE-010328-17	bcl7bb	BCL7B	BAF chromatin remodeling complex subunit BCL7B
ZDB-GENE-010328-18	gtf2ird1	GTF2IRD1	GTF2I repeat domain containing 1
ZDB-GENE-010328-19	eif4h	EIF4H	eukaryotic translation initiation factor 4H
ZDB-GENE-010328-8	cldn3c	CLDN3	claudin 3
ZDB-GENE-010403-1	crx	CRX	cone-rod homeobox
ZDB-GENE-010404-1	nkx2.1	NKX2-1	NK2 homeobox 1
ZDB-GENE-010406-1	anxa13	ANXA13	annexin A13
ZDB-GENE-010406-3	ncoa2	NCOA2	nuclear receptor coactivator 2
ZDB-GENE-010406-4	vipr2	VIPR2	vasoactive intestinal peptide receptor 2
ZDB-GENE-010406-5	dhfr	DHFR	dihydrofolate reductase
ZDB-GENE-010410-2	glrba	GLRB	glycine receptor beta
ZDB-GENE-010410-3	glra4a	GLRA4	glycine receptor alpha 4 (pseudogene)
ZDB-GENE-010412-1	six2a	SIX2	SIX homeobox 2
ZDB-GENE-010413-1	ssr2	SSR2	signal sequence receptor subunit 2
ZDB-GENE-010416-1	bambia	BAMBI	BMP and activin membrane bound inhibitor
ZDB-GENE-010426-1	dmd	DMD	dystrophin
ZDB-GENE-010426-2	cry1a	CRY1	cryptochrome circadian regulator 1
ZDB-GENE-010426-3	cry1b	CRY1	cryptochrome circadian regulator 1
ZDB-GENE-010426-4	cry3a	CRY1	cryptochrome circadian regulator 1
ZDB-GENE-010426-5	cry3b	CRY1	cryptochrome circadian regulator 1
ZDB-GENE-010426-6	cry2	CRY2	cryptochrome circadian regulator 2
ZDB-GENE-010430-2	vps52	VPS52	VPS52 subunit of GARP complex
ZDB-GENE-010430-3	mmut	MMUT	methylmalonyl-CoA mutase
ZDB-GENE-010430-4	ppt2b	PPT2	palmitoyl-protein thioesterase 2
ZDB-GENE-010430-5	skiv2l	SKIV2L	Ski2 like RNA helicase
ZDB-GENE-010501-4	prrc2a	PRRC2A	proline rich coiled-coil 2A
ZDB-GENE-010501-5	bag6	BAG6	BAG cochaperone 6
ZDB-GENE-010501-6	ehmt2	EHMT2	euchromatic histone lysine methyltransferase 2
ZDB-GENE-010502-1	hmga1a	HMGA1	high mobility group AT-hook 1
ZDB-GENE-010503-1	ucp1	UCP1	uncoupling protein 1
ZDB-GENE-010504-1	nr5a1a	NR5A1	nuclear receptor subfamily 5 group A member 1
ZDB-GENE-010507-2	clic3	CLIC3	chloride intracellular channel 3
ZDB-GENE-010508-1	bco1	BCO1	beta-carotene oxygenase 1
ZDB-GENE-010509-2	twsg1a	TWSG1	twisted gastrulation BMP signaling modulator 1
ZDB-GENE-010522-1	cp	CP	ceruloplasmin
ZDB-GENE-010525-1	slc4a1a	SLC4A1	solute carrier family 4 member 1 (Diego blood group)
ZDB-GENE-010601-1	vars1	VARS1	valyl-tRNA synthetase 1
ZDB-GENE-010601-2	abhd16a	ABHD16A	abhydrolase domain containing 16A, phospholipase
ZDB-GENE-010605-2	mafa	MAF	MAF bZIP transcription factor
ZDB-GENE-010605-3	mafaa	MAFA	MAF bZIP transcription factor A
ZDB-GENE-010605-4	mafbb	MAFB	MAF bZIP transcription factor B
ZDB-GENE-010606-1	cdh1	CDH1	cadherin 1
ZDB-GENE-010607-1	ube2ia	UBE2I	ubiquitin conjugating enzyme E2 I
ZDB-GENE-010607-2	igf1	IGF1	insulin like growth factor 1
ZDB-GENE-010607-3	gja8b	GJA8	gap junction protein alpha 8
ZDB-GENE-010608-1	neurod6a	NEUROD6	neuronal differentiation 6
ZDB-GENE-010608-2	neurod6b	NEUROD6	neuronal differentiation 6
ZDB-GENE-010608-3	neurod2	NEUROD2	neuronal differentiation 2
ZDB-GENE-010608-4	neurog3	NEUROG3	neurogenin 3
ZDB-GENE-010614-1	cxcr4b	CXCR4	C-X-C motif chemokine receptor 4
ZDB-GENE-010618-1	efnb2b	EFNB2	ephrin B2
ZDB-GENE-010618-2	efnb1	EFNB1	ephrin B1
ZDB-GENE-010618-3	efnb3b	EFNB3	ephrin B3
ZDB-GENE-010619-2	gjb1a	GJB1	gap junction protein beta 1
ZDB-GENE-010619-3	gja9a	GJA9	gap junction protein alpha 9
ZDB-GENE-010621-1	zeb1b	ZEB1	zinc finger E-box binding homeobox 1
ZDB-GENE-010625-1	dusp5	DUSP5	dual specificity phosphatase 5
ZDB-GENE-010702-1	lmo4a	LMO4	LIM domain only 4
ZDB-GENE-010705-1	gng3	GNG3	G protein subunit gamma 3
ZDB-GENE-010713-1	cnmd	CNMD	chondromodulin
ZDB-GENE-010716-1	irx1b	IRX1	iroquois homeobox 1
ZDB-GENE-010716-2	irx5a	IRX5	iroquois homeobox 5
ZDB-GENE-010716-3	lcat	LCAT	lecithin-cholesterol acyltransferase
ZDB-GENE-010717-1	znf703	ZNF703	zinc finger protein 703
ZDB-GENE-010718-1	atp1b2b	ATP1B2	ATPase Na+/K+ transporting subunit beta 2
ZDB-GENE-010724-1	blzf1	BLZF1	basic leucine zipper nuclear factor 1
ZDB-GENE-010724-10	epha3	EPHA3	EPH receptor A3
ZDB-GENE-010724-11	ppp1r12c	PPP1R12C	protein phosphatase 1 regulatory subunit 12C
ZDB-GENE-010724-12	casq2	CASQ2	calsequestrin 2
ZDB-GENE-010724-13	ddah1	DDAH1	dimethylarginine dimethylaminohydrolase 1
ZDB-GENE-010724-14	ceacam1	CEACAM1	CEA cell adhesion molecule 1
ZDB-GENE-010724-15	rps9	RPS9	ribosomal protein S9
ZDB-GENE-010724-16	dnase2	DNASE2	deoxyribonuclease 2, lysosomal
ZDB-GENE-010724-17	erf	ERF	ETS2 repressor factor
ZDB-GENE-010724-18	apoea	APOE	apolipoprotein E
ZDB-GENE-010724-2	capn9	CAPN9	calpain 9
ZDB-GENE-010724-3	sec22ba	SEC22B	SEC22 homolog B, vesicle trafficking protein
ZDB-GENE-010724-4	mpz	MPZ	myelin protein zero
ZDB-GENE-010724-5	arf1	ARF1	ADP ribosylation factor 1
ZDB-GENE-010724-6	fh	FH	fumarate hydratase
ZDB-GENE-010724-7	copb2	COPB2	COPI coat complex subunit beta 2
ZDB-GENE-010724-8	dlg1a	DLG1	discs large MAGUK scaffold protein 1
ZDB-GENE-010724-9	arpc4	ARPC4	actin related protein 2/3 complex subunit 4
ZDB-GENE-010726-1	btg1	BTG1	BTG anti-proliferation factor 1
ZDB-GENE-010727-1	etv6	ETV6	ETS variant transcription factor 6
ZDB-GENE-010730-1	bcl2l1	BCL2L1	BCL2 like 1
ZDB-GENE-010801-1	tnfsf10l	TNFSF10	TNF superfamily member 10
ZDB-GENE-010803-1	sim2	SIM2	SIM bHLH transcription factor 2
ZDB-GENE-010803-2	spry4	SPRY4	sprouty RTK signaling antagonist 4
ZDB-GENE-010813-1	crybb1	CRYBB1	crystallin beta B1
ZDB-GENE-010814-1	f7	F7	coagulation factor VII
ZDB-GENE-010816-1	odc1	ODC1	ornithine decarboxylase 1
ZDB-GENE-010817-1	angpt1	ANGPT1	angiopoietin 1
ZDB-GENE-010817-2	angpt2b	ANGPT2	angiopoietin 2
ZDB-GENE-010817-3	angptl3	ANGPTL3	angiopoietin like 3
ZDB-GENE-010822-1	ncam2	NCAM2	neural cell adhesion molecule 2
ZDB-GENE-010822-2	ncam1b	NCAM1	neural cell adhesion molecule 1
ZDB-GENE-010822-3	bivm	BIVM	basic, immunoglobulin-like variable motif containing
ZDB-GENE-010906-1	ache	ACHE	acetylcholinesterase (Cartwright blood group)
ZDB-GENE-010906-2	ednraa	EDNRA	endothelin receptor type A
ZDB-GENE-010907-1	pklr	PKLR	pyruvate kinase L/R
ZDB-GENE-010919-1	mitfb	MITF	melanocyte inducing transcription factor
ZDB-GENE-010919-2	tfe3a	TFE3	transcription factor binding to IGHM enhancer 3
ZDB-GENE-010919-3	tfe3b	TFE3	transcription factor binding to IGHM enhancer 3
ZDB-GENE-011003-1	adh5	ADH5	alcohol dehydrogenase 5 (class III), chi polypeptide
ZDB-GENE-011010-1	ndufb5	NDUFB5	NADH:ubiquinone oxidoreductase subunit B5
ZDB-GENE-011010-2	gabpa	GABPA	GA binding protein transcription factor subunit alpha
ZDB-GENE-011010-3	aldh1a2	ALDH1A2	aldehyde dehydrogenase 1 family member A2
ZDB-GENE-011015-1	smad6a	SMAD6	SMAD family member 6
ZDB-GENE-011018-1	cldn8.1	CLDN8	claudin 8
ZDB-GENE-011018-2	cct6a	CCT6A	chaperonin containing TCP1 subunit 6A
ZDB-GENE-011022-1	ugdh	UGDH	UDP-glucose 6-dehydrogenase
ZDB-GENE-011023-1	vcana	VCAN	versican
ZDB-GENE-011101-2	dcc	DCC	DCC netrin 1 receptor
ZDB-GENE-011101-3	mab21l2	MAB21L2	mab-21 like 2
ZDB-GENE-011102-1	ngb	NGB	neuroglobin
ZDB-GENE-011105-1	prkci	PRKCI	protein kinase C iota
ZDB-GENE-011108-1	efna3b	EFNA3	ephrin A3
ZDB-GENE-011108-2	sfrp5	SFRP5	secreted frizzled related protein 5
ZDB-GENE-011109-1	klf2a	KLF2	Kruppel like factor 2
ZDB-GENE-011109-2	klf2b	KLF2	Kruppel like factor 2
ZDB-GENE-011115-1	ywhag1	YWHAG	tyrosine 3-monooxygenase/tryptophan 5-monooxygenase activation protein gamma
ZDB-GENE-011116-1	klf3	KLF3	Kruppel like factor 3
ZDB-GENE-011119-1	gpc4	GPC4	glypican 4
ZDB-GENE-011128-1	hsf2	HSF2	heat shock transcription factor 2
ZDB-GENE-011128-10	gnat2	GNAT2	G protein subunit alpha transducin 2
ZDB-GENE-011128-11	gnat1	GNAT1	G protein subunit alpha transducin 1
ZDB-GENE-011128-2	jag1a	JAG1	jagged canonical Notch ligand 1
ZDB-GENE-011128-3	jag2b	JAG2	jagged canonical Notch ligand 2
ZDB-GENE-011128-4	jag1b	JAG1	jagged canonical Notch ligand 1
ZDB-GENE-011128-5	guca1a	GUCA1A	guanylate cyclase activator 1A
ZDB-GENE-011128-6	guca1b	GUCA1B	guanylate cyclase activator 1B
ZDB-GENE-011128-7	gucy2f	GUCY2D	guanylate cyclase 2D, retinal
ZDB-GENE-011128-9	gucy2d	GUCY2D	guanylate cyclase 2D, retinal
ZDB-GENE-011207-1	sox10	SOX10	SRY-box transcription factor 10
ZDB-GENE-011210-1	casp3a	CASP3	caspase 3
ZDB-GENE-011210-2	xbp1	XBP1	X-box binding protein 1
ZDB-GENE-011212-1	fads2	FADS2	fatty acid desaturase 2
ZDB-GENE-011212-2	rab2a	RAB2A	RAB2A, member RAS oncogene family
ZDB-GENE-011212-3	vim	VIM	vimentin
ZDB-GENE-011212-4	atic	ATIC	5-aminoimidazole-4-carboxamide ribonucleotide formyltransferase/IMP cyclohydrolase
ZDB-GENE-011212-5	prps1a	PRPS1	phosphoribosyl pyrophosphate synthetase 1
ZDB-GENE-011212-6	tfap2a	TFAP2A	transcription factor AP-2 alpha
ZDB-GENE-011213-1	her9	HES4	hes family bHLH transcription factor 4
ZDB-GENE-011219-1	cyp1a	CYP1A1	cytochrome P450 family 1 subfamily A member 1
ZDB-GENE-011220-1	per1a	PER1	period circadian regulator 1
ZDB-GENE-011220-2	per2	PER2	period circadian regulator 2
ZDB-GENE-011221-1	nanos3	NANOS3	nanos C2HC-type zinc finger 3
ZDB-GENE-020102-1	cxcr4a	CXCR4	C-X-C motif chemokine receptor 4
ZDB-GENE-020103-2	ckbb	CKB	creatine kinase B
ZDB-GENE-020104-1	hnf1ba	HNF1B	HNF1 homeobox B
ZDB-GENE-020107-1	ptpra	PTPRA	protein tyrosine phosphatase receptor type A
ZDB-GENE-020107-2	ptprfa	PTPRF	protein tyrosine phosphatase receptor type F
ZDB-GENE-020108-1	psap	PSAP	prosaposin
ZDB-GENE-020108-2	ryr1a	RYR1	ryanodine receptor 1
ZDB-GENE-020111-1	lactb	LACTB	lactamase beta
ZDB-GENE-020111-2	cebpa	CEBPA	CCAAT enhancer binding protein alpha
ZDB-GENE-020111-3	cebpb	CEBPB	CCAAT enhancer binding protein beta
ZDB-GENE-020111-4	cebpd	CEBPD	CCAAT enhancer binding protein delta
ZDB-GENE-020111-5	cebpg	CEBPG	CCAAT enhancer binding protein gamma
ZDB-GENE-020114-1	ptk2ab	PTK2	protein tyrosine kinase 2
ZDB-GENE-020117-1	dmbx1a	DMBX1	diencephalon/mesencephalon homeobox 1
ZDB-GENE-020117-2	gbx1	GBX1	gastrulation brain homeobox 1
ZDB-GENE-020122-1	meis1b	MEIS1	Meis homeobox 1
ZDB-GENE-020122-2	meis2a	MEIS2	Meis homeobox 2
ZDB-GENE-020122-3	meis1a	MEIS1	Meis homeobox 1
ZDB-GENE-020122-5	pknox1.1	PKNOX1	PBX/knotted 1 homeobox 1
ZDB-GENE-020123-1	pknox1.2	PKNOX1	PBX/knotted 1 homeobox 1
ZDB-GENE-020123-2	s1pr2	S1PR2	sphingosine-1-phosphate receptor 2
ZDB-GENE-020125-1	gria1a	GRIA1	glutamate ionotropic receptor AMPA type subunit 1
ZDB-GENE-020125-2	gria1b	GRIA1	glutamate ionotropic receptor AMPA type subunit 1
ZDB-GENE-020125-3	gria2a	GRIA2	glutamate ionotropic receptor AMPA type subunit 2
ZDB-GENE-020125-4	gria2b	GRIA2	glutamate ionotropic receptor AMPA type subunit 2
ZDB-GENE-020125-5	gria3a	GRIA3	glutamate ionotropic receptor AMPA type subunit 3
ZDB-GENE-020125-7	gria4a	GRIA4	glutamate ionotropic receptor AMPA type subunit 4
ZDB-GENE-020129-1	cacna1c	CACNA1C	calcium voltage-gated channel subunit alpha1 C
ZDB-GENE-020205-1	ube4b	UBE4B	ubiquitination factor E4B
ZDB-GENE-020208-1	tlx2	TLX2	T cell leukemia homeobox 2
ZDB-GENE-020213-1	mkrn1	MKRN1	makorin ring finger protein 1
ZDB-GENE-020213-2	mkrn2	MKRN2	makorin ring finger protein 2
ZDB-GENE-020220-1	appb	APP	amyloid beta precursor protein
ZDB-GENE-020228-1	spns1	SPNS1	sphingolipid transporter 1 (putative)
ZDB-GENE-020228-2	sall1a	SALL1	spalt like transcription factor 1
ZDB-GENE-020228-3	sall1b	SALL1	spalt like transcription factor 1
ZDB-GENE-020228-4	sall3a	SALL3	spalt like transcription factor 3
ZDB-GENE-020312-1	phc2a	PHC2	polyhomeotic homolog 2
ZDB-GENE-020318-2	fabp3	FABP3	fatty acid binding protein 3
ZDB-GENE-020318-3	fabp1a	FABP1	fatty acid binding protein 1
ZDB-GENE-020320-1	rbp5	RBP5	retinol binding protein 5
ZDB-GENE-020320-2	rbp2a	RBP2	retinol binding protein 2
ZDB-GENE-020320-3	crabp1a	CRABP1	cellular retinoic acid binding protein 1
ZDB-GENE-020320-4	crabp2a	CRABP2	cellular retinoic acid binding protein 2
ZDB-GENE-020320-5	il17rd	IL17RD	interleukin 17 receptor D
ZDB-GENE-020322-1	ccng1	CCNG1	cyclin G1
ZDB-GENE-020326-1	psma6a	PSMA6	proteasome 20S subunit alpha 6
ZDB-GENE-020402-1	glra3	GLRA3	glycine receptor alpha 3
ZDB-GENE-020402-2	glra4b	GLRA4	glycine receptor alpha 4 (pseudogene)
ZDB-GENE-020415-1	elob	ELOB	elongin B
ZDB-GENE-020415-2	calm2b	CALM2	calmodulin 2
ZDB-GENE-020416-2	dcun1d2a	DCUN1D2	defective in cullin neddylation 1 domain containing 2
ZDB-GENE-020416-3	tpi1a	TPI1	triosephosphate isomerase 1
ZDB-GENE-020416-4	tpi1b	TPI1	triosephosphate isomerase 1
ZDB-GENE-020416-5	tbx6	TBX6	T-box transcription factor 6
ZDB-GENE-020418-1	ccna2	CCNA2	cyclin A2
ZDB-GENE-020418-2	sec61a1	SEC61A1	SEC61 translocon subunit alpha 1
ZDB-GENE-020419-1	u2af1	U2AF1	U2 small nuclear RNA auxiliary factor 1
ZDB-GENE-020419-11	atp6v1e1b	ATP6V1E1	ATPase H+ transporting V1 subunit E1
ZDB-GENE-020419-12	rps5	RPS5	ribosomal protein S5
ZDB-GENE-020419-13	srrt	SRRT	serrate, RNA effector molecule
ZDB-GENE-020419-14	snrpd1	SNRPD1	small nuclear ribonucleoprotein D1 polypeptide
ZDB-GENE-020419-15	ppp1r10	PPP1R10	protein phosphatase 1 regulatory subunit 10
ZDB-GENE-020419-16	pole2	POLE2	DNA polymerase epsilon 2, accessory subunit
ZDB-GENE-020419-17	timm23a	TIMM23	translocase of inner mitochondrial membrane 23
ZDB-GENE-020419-18	taf7	TAF7	TATA-box binding protein associated factor 7
ZDB-GENE-020419-19	csnk1a1	CSNK1A1	casein kinase 1 alpha 1
ZDB-GENE-020419-2	rpl35	RPL35	ribosomal protein L35
ZDB-GENE-020419-20	rps18	RPS18	ribosomal protein S18
ZDB-GENE-020419-21	smc4	SMC4	structural maintenance of chromosomes 4
ZDB-GENE-020419-22	sf3b4	SF3B4	splicing factor 3b subunit 4
ZDB-GENE-020419-23	atp6v0ca	ATP6V0C	ATPase H+ transporting V0 subunit c
ZDB-GENE-020419-24	mcm2	MCM2	minichromosome maintenance complex component 2
ZDB-GENE-020419-25	rpl24	RPL24	ribosomal protein L24
ZDB-GENE-020419-26	snrpc	SNRPC	small nuclear ribonucleoprotein polypeptide C
ZDB-GENE-020419-27	mcm7	MCM7	minichromosome maintenance complex component 7
ZDB-GENE-020419-28	adssl	ADSS2	adenylosuccinate synthase 2
ZDB-GENE-020419-29	scarb2a	SCARB2	scavenger receptor class B member 2
ZDB-GENE-020419-3	b3gat3	B3GAT3	beta-1,3-glucuronyltransferase 3
ZDB-GENE-020419-30	ddx19b	DDX19B	DEAD-box helicase 19B
ZDB-GENE-020419-31	ncbp2	NCBP2	nuclear cap binding protein subunit 2
ZDB-GENE-020419-32	hdac1	HDAC1	histone deacetylase 1
ZDB-GENE-020419-33	vps18	VPS18	VPS18 core subunit of CORVET and HOPS complexes
ZDB-GENE-020419-34	dtl	DTL	denticleless E3 ubiquitin protein ligase homolog
ZDB-GENE-020419-35	mak16	MAK16	MAK16 homolog
ZDB-GENE-020419-36	actl6a	ACTL6A	actin like 6A
ZDB-GENE-020419-37	uxs1	UXS1	UDP-glucuronate decarboxylase 1
ZDB-GENE-020419-39	stil	STIL	STIL centriolar assembly protein
ZDB-GENE-020419-4	mcm3	MCM3	minichromosome maintenance complex component 3
ZDB-GENE-020419-40	aurkb	AURKB	aurora kinase B
ZDB-GENE-020419-5	cct3	CCT3	chaperonin containing TCP1 subunit 3
ZDB-GENE-020419-6	cct2	CCT2	chaperonin containing TCP1 subunit 2
ZDB-GENE-020419-7	cct7	CCT7	chaperonin containing TCP1 subunit 7
ZDB-GENE-020419-9	slc25a5	SLC25A5	solute carrier family 25 member 5
ZDB-GENE-020423-1	rpl36a	RPL36A	ribosomal protein L36a
ZDB-GENE-020423-2	atp6ap1b	ATP6AP1	ATPase H+ transporting accessory protein 1
ZDB-GENE-020423-3	eef1g	EEF1G	eukaryotic translation elongation factor 1 gamma
ZDB-GENE-020423-4	naca	NACA	nascent polypeptide associated complex subunit alpha
ZDB-GENE-020423-5	fshr	FSHR	follicle stimulating hormone receptor
ZDB-GENE-020424-1	mtf1	MTF1	metal regulatory transcription factor 1
ZDB-GENE-020424-2	lmnb1	LMNB1	lamin B1
ZDB-GENE-020424-3	lmna	LMNA	lamin A/C
ZDB-GENE-020426-1	kif11	KIF11	kinesin family member 11
ZDB-GENE-020430-1	flot1a	FLOT1	flotillin 1
ZDB-GENE-020430-2	flot1b	FLOT1	flotillin 1
ZDB-GENE-020430-3	flot2a	FLOT2	flotillin 2
ZDB-GENE-020501-1	atp1a1a.5	ATP1A1	ATPase Na+/K+ transporting subunit alpha 1
ZDB-GENE-020503-1	igf1ra	IGF1R	insulin like growth factor 1 receptor
ZDB-GENE-020503-2	igf1rb	IGF1R	insulin like growth factor 1 receptor
ZDB-GENE-020503-3	insra	INSR	insulin receptor
ZDB-GENE-020503-4	insrb	INSR	insulin receptor
ZDB-GENE-020506-1	ros1	ROS1	ROS proto-oncogene 1, receptor tyrosine kinase
ZDB-GENE-020507-1	ptk2bb	PTK2B	protein tyrosine kinase 2 beta
ZDB-GENE-020507-2	invs	INVS	inversin
ZDB-GENE-020507-3	vangl2	VANGL2	VANGL planar cell polarity protein 2
ZDB-GENE-020508-1	cryaa	CRYAA	crystallin alpha A
ZDB-GENE-020509-1	nek8	NEK8	NIMA related kinase 8
ZDB-GENE-020509-2	gbx2	GBX2	gastrulation brain homeobox 2
ZDB-GENE-020513-1	cygb1	CYGB	cytoglobin
ZDB-GENE-020513-2	gpia	GPI	glucose-6-phosphate isomerase
ZDB-GENE-020513-3	gpib	GPI	glucose-6-phosphate isomerase
ZDB-GENE-020514-1	cpa5	CPA5	carboxypeptidase A5
ZDB-GENE-020515-1	id3	ID3	inhibitor of DNA binding 3, HLH protein
ZDB-GENE-020515-2	lyz	LYZ	lysozyme
ZDB-GENE-020516-1	mab21l1	MAB21L1	mab-21 like 1
ZDB-GENE-020529-1	tbx15	TBX15	T-box transcription factor 15
ZDB-GENE-020529-2	tbx18	TBX18	T-box transcription factor 18
ZDB-GENE-020530-1	ptgs1	PTGS1	prostaglandin-endoperoxide synthase 1
ZDB-GENE-020530-2	ptgs2a	PTGS2	prostaglandin-endoperoxide synthase 2
ZDB-GENE-020531-1	onecutl	ONECUT1	one cut homeobox 1
ZDB-GENE-020531-2	ahr1a	AHR	aryl hydrocarbon receptor
ZDB-GENE-020604-1	myhz2	MYH4	myosin heavy chain 4
ZDB-GENE-020708-1	thbs1b	THBS1	thrombospondin 1
ZDB-GENE-020708-2	thbs2a	THBS2	thrombospondin 2
ZDB-GENE-020708-3	thbs3a	THBS3	thrombospondin 3
ZDB-GENE-020708-4	thbs4b	THBS4	thrombospondin 4
ZDB-GENE-020709-1	myo7aa	MYO7A	myosin VIIA
ZDB-GENE-020711-1	mycn	MYCN	MYCN proto-oncogene, bHLH transcription factor
ZDB-GENE-020712-1	pals1a	PALS1	protein associated with LIN7 1, MAGUK p55 family member
ZDB-GENE-020717-1	h2az2a	H2AZ2	H2A.Z variant histone 2
ZDB-GENE-020731-1	pcdh10a	PCDH10	protocadherin 10
ZDB-GENE-020731-4	oaz1a	OAZ1	ornithine decarboxylase antizyme 1
ZDB-GENE-020731-5	oaz1b	OAZ1	ornithine decarboxylase antizyme 1
ZDB-GENE-020731-6	fmr1	FMR1	FMRP translational regulator 1
ZDB-GENE-020801-1	bbs2	BBS2	Bardet-Biedl syndrome 2
ZDB-GENE-020801-3	prc1a	PRC1	protein regulator of cytokinesis 1
ZDB-GENE-020802-4	caska	CASK	calcium/calmodulin dependent serine protein kinase
ZDB-GENE-020802-5	hgd	HGD	homogentisate 1,2-dioxygenase
ZDB-GENE-020806-1	plagl2	PLAGL2	PLAG1 like zinc finger 2
ZDB-GENE-020806-2	p2rx4a	P2RX4	purinergic receptor P2X 4
ZDB-GENE-020806-3	mst1	MST1	macrophage stimulating 1
ZDB-GENE-020806-4	gstp1.2	GSTP1	glutathione S-transferase pi 1
ZDB-GENE-020806-5	esr1	ESR1	estrogen receptor 1
ZDB-GENE-020808-1	cers4a	CERS4	ceramide synthase 4
ZDB-GENE-020808-2	cers2a	CERS2	ceramide synthase 2
ZDB-GENE-020809-1	robo4	ROBO4	roundabout guidance receptor 4
ZDB-GENE-020809-2	abl2	ABL2	ABL proto-oncogene 2, non-receptor tyrosine kinase
ZDB-GENE-020809-3	rfc3	RFC3	replication factor C subunit 3
ZDB-GENE-020809-4	adcyap1a	ADCYAP1	adenylate cyclase activating polypeptide 1
ZDB-GENE-020812-3	twsg1b	TWSG1	twisted gastrulation BMP signaling modulator 1
ZDB-GENE-020814-1	atp5mc3b	ATP5MC3	ATP synthase membrane subunit c locus 3
ZDB-GENE-020814-2	cxadr	CXADR	CXADR Ig-like cell adhesion molecule
ZDB-GENE-020822-1	reln	RELN	reelin
ZDB-GENE-020828-1	has2	HAS2	hyaluronan synthase 2
ZDB-GENE-020829-1	sim1a	SIM1	SIM bHLH transcription factor 1
ZDB-GENE-020905-1	atp2a1	ATP2A1	ATPase sarcoplasmic/endoplasmic reticulum Ca2+ transporting 1
ZDB-GENE-020905-2	copa	COPA	COPI coat complex subunit alpha
ZDB-GENE-020905-3	msh6	MSH6	mutS homolog 6
ZDB-GENE-020905-4	mthfd1b	MTHFD1	methylenetetrahydrofolate dehydrogenase, cyclohydrolase and formyltetrahydrofolate synthetase 1
ZDB-GENE-020905-5	prrx1a	PRRX1	paired related homeobox 1
ZDB-GENE-020910-1	id2a	ID2	inhibitor of DNA binding 2
ZDB-GENE-020913-1	gapdhs	GAPDHS	glyceraldehyde-3-phosphate dehydrogenase, spermatogenic
ZDB-GENE-020916-1	guk1b	GUK1	guanylate kinase 1
ZDB-GENE-020916-2	eef2k	EEF2K	eukaryotic elongation factor 2 kinase
ZDB-GENE-020919-1	apmap	APMAP	adipocyte plasma membrane associated protein
ZDB-GENE-020919-2	sec31a	SEC31A	SEC31 homolog A, COPII coat complex component
ZDB-GENE-020919-3	unc45b	UNC45B	unc-45 myosin chaperone B
ZDB-GENE-020919-4	st8sia2	ST8SIA2	ST8 alpha-N-acetyl-neuraminide alpha-2,8-sialyltransferase 2
ZDB-GENE-020925-1	dnah9	DNAH9	dynein axonemal heavy chain 9
ZDB-GENE-020930-1	trh	TRH	thyrotropin releasing hormone
ZDB-GENE-021003-1	acvrl1	ACVRL1	activin A receptor like type 1
ZDB-GENE-021007-1	mapk14b	MAPK14	mitogen-activated protein kinase 14
ZDB-GENE-021008-1	foxn1	FOXN1	forkhead box N1
ZDB-GENE-021010-1	adra2a	ADRA2A	adrenoceptor alpha 2A
ZDB-GENE-021010-2	adra2b	ADRA2B	adrenoceptor alpha 2B
ZDB-GENE-021010-3	adra2c	ADRA2C	adrenoceptor alpha 2C
ZDB-GENE-021011-1	tram1	TRAM1	translocation associated membrane protein 1
ZDB-GENE-021011-2	pak2a	PAK2	p21 (RAC1) activated kinase 2
ZDB-GENE-021015-1	gatm	GATM	glycine amidinotransferase
ZDB-GENE-021015-2	ap3m1	AP3M1	adaptor related protein complex 3 subunit mu 1
ZDB-GENE-021015-3	stt3a	STT3A	STT3 oligosaccharyltransferase complex catalytic subunit A
ZDB-GENE-021016-1	ccng2	CCNG2	cyclin G2
ZDB-GENE-021016-2	sec61a1l	SEC61A1	SEC61 translocon subunit alpha 1
ZDB-GENE-021021-1	tlx3b	TLX3	T cell leukemia homeobox 3
ZDB-GENE-021021-2	tlx1	TLX1	T cell leukemia homeobox 1
ZDB-GENE-021022-2	ap3m2	AP3M2	adaptor related protein complex 3 subunit mu 2
ZDB-GENE-021022-3	kat6a	KAT6A	lysine acetyltransferase 6A
ZDB-GENE-021025-1	btaf1	BTAF1	B-TFIID TATA-box binding protein associated factor 1
ZDB-GENE-021028-1	npm1a	NPM1	nucleophosmin 1
ZDB-GENE-021029-1	etf1b	ETF1	eukaryotic translation termination factor 1
ZDB-GENE-021030-1	lgmn	LGMN	legumain
ZDB-GENE-021030-2	ccnf	CCNF	cyclin F
ZDB-GENE-021030-3	cbsb	CBS	cystathionine beta-synthase
ZDB-GENE-021030-4	cad	CAD	carbamoyl-phosphate synthetase 2, aspartate transcarbamylase, and dihydroorotase
ZDB-GENE-021030-5	ranbp9	RANBP9	RAN binding protein 9
ZDB-GENE-021031-1	neo1a	NEO1	neogenin 1
ZDB-GENE-021031-2	arcn1a	ARCN1	archain 1
ZDB-GENE-021031-3	pwp2h	PWP2	PWP2 small subunit processome component
ZDB-GENE-021031-4	plod3	PLOD3	procollagen-lysine,2-oxoglutarate 5-dioxygenase 3
ZDB-GENE-021031-5	smoc2	SMOC2	SPARC related modular calcium binding 2
ZDB-GENE-021031-6	ctssl	CTSS	cathepsin S
ZDB-GENE-021106-1	epb41l3b	EPB41L3	erythrocyte membrane protein band 4.1 like 3
ZDB-GENE-021115-1	slc11a2	SLC11A2	solute carrier family 11 member 2
ZDB-GENE-021115-2	trpm7	TRPM7	transient receptor potential cation channel subfamily M member 7
ZDB-GENE-021115-3	rdh8a	RDH8	retinol dehydrogenase 8
ZDB-GENE-021115-4	cdon	CDON	cell adhesion associated, oncogene regulated
ZDB-GENE-021115-5	ets1	ETS1	ETS proto-oncogene 1, transcription factor
ZDB-GENE-021115-6	lmo1	LMO1	LIM domain only 1
ZDB-GENE-021115-7	plk1	PLK1	polo like kinase 1
ZDB-GENE-021115-8	kars1	KARS1	lysyl-tRNA synthetase 1
ZDB-GENE-021115-9	klf6a	KLF6	Kruppel like factor 6
ZDB-GENE-021118-1	has3	HAS3	hyaluronan synthase 3
ZDB-GENE-021119-1	drd3	DRD3	dopamine receptor D3
ZDB-GENE-021119-2	drd2a	DRD2	dopamine receptor D2
ZDB-GENE-021120-1	c7b	C7	complement C7
ZDB-GENE-021120-2	grm6b	GRM6	glutamate metabotropic receptor 6
ZDB-GENE-021120-3	aldh3b1	ALDH3B1	aldehyde dehydrogenase 3 family member B1
ZDB-GENE-021125-1	smarca5	SMARCA5	SWI/SNF related, matrix associated, actin dependent regulator of chromatin, subfamily a, member 5
ZDB-GENE-021204-1	bckdk	BCKDK	branched chain keto acid dehydrogenase kinase
ZDB-GENE-021205-1	nav3	NAV3	neuron navigator 3
ZDB-GENE-021206-1	hspd1	HSPD1	heat shock protein family D (Hsp60) member 1
ZDB-GENE-021206-11	fbp1b	FBP1	fructose-bisphosphatase 1
ZDB-GENE-021206-12	hnf1a	HNF1A	HNF1 homeobox A
ZDB-GENE-021206-13	npc2.1	NPC2	NPC intracellular cholesterol transporter 2
ZDB-GENE-021206-14	timm9	TIMM9	translocase of inner mitochondrial membrane 9
ZDB-GENE-021206-2	farsb	FARSB	phenylalanyl-tRNA synthetase subunit beta
ZDB-GENE-021206-3	sdc2	SDC2	syndecan 2
ZDB-GENE-021206-4	sebox	SEBOX	SEBOX homeobox
ZDB-GENE-021206-7	ahcyl1	AHCYL1	adenosylhomocysteinase like 1
ZDB-GENE-021206-9	f10	F10	coagulation factor X
ZDB-GENE-021209-1	mcm5	MCM5	minichromosome maintenance complex component 5
ZDB-GENE-021210-1	mtx1b	MTX1	metaxin 1
ZDB-GENE-021210-2	mtx2	MTX2	metaxin 2
ZDB-GENE-021210-3	mtx3	MTX3	metaxin 3
ZDB-GENE-021210-4	b3gnt7	B3GNT7	UDP-GlcNAc:betaGal beta-1,3-N-acetylglucosaminyltransferase 7
ZDB-GENE-021211-1	isg15	ISG15	ISG15 ubiquitin like modifier
ZDB-GENE-021211-2	msna	MSN	moesin
ZDB-GENE-021211-3	he1.1	ASTL	astacin like metalloendopeptidase
ZDB-GENE-021212-1	ddx55	DDX55	DEAD-box helicase 55
ZDB-GENE-021213-1	sdad1	SDAD1	SDA1 domain containing 1
ZDB-GENE-021217-1	med29	MED29	mediator complex subunit 29
ZDB-GENE-021217-2	utp25	UTP25	UTP25 small subunit processome component
ZDB-GENE-021217-3	arl13b	ARL13B	ADP ribosylation factor like GTPase 13B
ZDB-GENE-021219-1	c19h1orf109	C1orf109	chromosome 1 open reading frame 109
ZDB-GENE-021219-2	atp6v1h	ATP6V1H	ATPase H+ transporting V1 subunit H
ZDB-GENE-021219-3	phf5a	PHF5A	PHD finger protein 5A
ZDB-GENE-021220-1	ncs1a	NCS1	neuronal calcium sensor 1
ZDB-GENE-021220-2	ddx54	DDX54	DEAD-box helicase 54
ZDB-GENE-021220-3	dmrt3a	DMRT3	doublesex and mab-3 related transcription factor 3
ZDB-GENE-021220-5	dmrt3b	DMRT3	doublesex and mab-3 related transcription factor 3
ZDB-GENE-021220-6	ints7	INTS7	integrator complex subunit 7
ZDB-GENE-021220-7	dmrta2a	DMRTA2	DMRT like family A2
ZDB-GENE-021220-8	dmrta2b	DMRTA2	DMRT like family A2
ZDB-GENE-021223-1	dag1	DAG1	dystroglycan 1
ZDB-GENE-021223-2	mc4r	MC4R	melanocortin 4 receptor
ZDB-GENE-021223-3	mc5ra	MC5R	melanocortin 5 receptor
ZDB-GENE-021223-4	mc5rb	MC5R	melanocortin 5 receptor
ZDB-GENE-021226-1	lamb1a	LAMB1	laminin subunit beta 1
ZDB-GENE-021226-2	lamb4	LAMB4	laminin subunit beta 4
ZDB-GENE-021226-3	lamc1	LAMC1	laminin subunit gamma 1
ZDB-GENE-021231-1	igfbp1a	IGFBP1	insulin like growth factor binding protein 1
ZDB-GENE-021231-2	tsr2	TSR2	TSR2 ribosome maturation factor
ZDB-GENE-021231-3	wdr43	WDR43	WD repeat domain 43
ZDB-GENE-021231-4	nifk	NIFK	nucleolar protein interacting with the FHA domain of MKI67
ZDB-GENE-030102-1	ttc27	TTC27	tetratricopeptide repeat domain 27
ZDB-GENE-030102-2	zcchc7	ZCCHC7	zinc finger CCHC-type containing 7
ZDB-GENE-030102-4	chrnb3b	CHRNB3	cholinergic receptor nicotinic beta 3 subunit
ZDB-GENE-030103-1	ompb	OMP	olfactory marker protein
ZDB-GENE-030103-2	phex	PHEX	phosphate regulating endopeptidase homolog X-linked
ZDB-GENE-030109-1	ruvbl2	RUVBL2	RuvB like AAA ATPase 2
ZDB-GENE-030109-2	ruvbl1	RUVBL1	RuvB like AAA ATPase 1
ZDB-GENE-030113-2	ttn.2	TTN	titin
ZDB-GENE-030113-3	capns1a	CAPNS1	calpain small subunit 1
ZDB-GENE-030114-1	elovl6	ELOVL6	ELOVL fatty acid elongase 6
ZDB-GENE-030114-2	glud1a	GLUD1	glutamate dehydrogenase 1
ZDB-GENE-030114-3	suclg2	SUCLG2	succinate-CoA ligase GDP-forming subunit beta
ZDB-GENE-030114-4	ppan	PPAN	peter pan homolog
ZDB-GENE-030114-5	impdh2	IMPDH2	inosine monophosphate dehydrogenase 2
ZDB-GENE-030114-6	coro1ca	CORO1C	coronin 1C
ZDB-GENE-030114-7	lars1b	LARS1	leucyl-tRNA synthetase 1
ZDB-GENE-030114-8	kbtbd8	KBTBD8	kelch repeat and BTB domain containing 8
ZDB-GENE-030114-9	pola1	POLA1	DNA polymerase alpha 1, catalytic subunit
ZDB-GENE-030115-1	gapdh	GAPDH	glyceraldehyde-3-phosphate dehydrogenase
ZDB-GENE-030115-3	rock2a	ROCK2	Rho associated coiled-coil containing protein kinase 2
ZDB-GENE-030116-1	esr2b	ESR2	estrogen receptor 2
ZDB-GENE-030116-2	esr2a	ESR2	estrogen receptor 2
ZDB-GENE-030116-3	scfd1	SCFD1	sec1 family domain containing 1
ZDB-GENE-030121-1	azin1b	AZIN1	antizyme inhibitor 1
ZDB-GENE-030123-1	ttk	TTK	TTK protein kinase
ZDB-GENE-030124-1	nfe2	NFE2	nuclear factor, erythroid 2
ZDB-GENE-030124-2	bckdhb	BCKDHB	branched chain keto acid dehydrogenase E1 subunit beta
ZDB-GENE-030127-1	nkx3-2	NKX3-2	NK3 homeobox 2
ZDB-GENE-030128-2	mbpa	MBP	myelin basic protein
ZDB-GENE-030128-3	smad7	SMAD7	SMAD family member 7
ZDB-GENE-030128-4	smad3b	SMAD3	SMAD family member 3
ZDB-GENE-030130-1	epb41b	EPB41	erythrocyte membrane protein band 4.1
ZDB-GENE-030131-1001	ccdc117	CCDC117	coiled-coil domain containing 117
ZDB-GENE-030131-10018	rps27a	RPS27A	ribosomal protein S27a
ZDB-GENE-030131-10056	mettl23	METTL23	methyltransferase like 23
ZDB-GENE-030131-1007	prkar2aa	PRKAR2A	protein kinase cAMP-dependent type II regulatory subunit alpha
ZDB-GENE-030131-1016	nars1	NARS1	asparaginyl-tRNA synthetase 1
ZDB-GENE-030131-102	ccn2a	CCN2	cellular communication network factor 2
ZDB-GENE-030131-1024	laptm4a	LAPTM4A	lysosomal protein transmembrane 4 alpha
ZDB-GENE-030131-1028	sirt2	SIRT2	sirtuin 2
ZDB-GENE-030131-1033	agrn	AGRN	agrin
ZDB-GENE-030131-1044	rnf128a	RNF128	ring finger protein 128
ZDB-GENE-030131-105	smc2	SMC2	structural maintenance of chromosomes 2
ZDB-GENE-030131-1055	ifit15	IFIT2	interferon induced protein with tetratricopeptide repeats 2
ZDB-GENE-030131-1057	exoc1	EXOC1	exocyst complex component 1
ZDB-GENE-030131-1058	cs	CS	citrate synthase
ZDB-GENE-030131-106	ctsla	CTSL	cathepsin L
ZDB-GENE-030131-1066	hsdl2	HSDL2	hydroxysteroid dehydrogenase like 2
ZDB-GENE-030131-1067	setd6	SETD6	SET domain containing 6, protein lysine methyltransferase
ZDB-GENE-030131-1069	zgc:85789	C11orf54	chromosome 11 open reading frame 54
ZDB-GENE-030131-1072	comtd1	COMTD1	catechol-O-methyltransferase domain containing 1
ZDB-GENE-030131-1074	apoc1	APOC1	apolipoprotein C1
ZDB-GENE-030131-1077	hnf4a	HNF4A	hepatocyte nuclear factor 4 alpha
ZDB-GENE-030131-108	arfgef1	ARFGEF1	ADP ribosylation factor guanine nucleotide exchange factor 1
ZDB-GENE-030131-1089	anxa2b	ANXA2	annexin A2
ZDB-GENE-030131-1091	fah	FAH	fumarylacetoacetate hydrolase
ZDB-GENE-030131-1092	mtif2	MTIF2	mitochondrial translational initiation factor 2
ZDB-GENE-030131-1096	prdx4	PRDX4	peroxiredoxin 4
ZDB-GENE-030131-1107	zgc:77849	C16orf72	chromosome 16 open reading frame 72
ZDB-GENE-030131-1117	yy1a	YY1	YY1 transcription factor
ZDB-GENE-030131-1132	cpb1	CPB1	carboxypeptidase B1
ZDB-GENE-030131-1144	tat	TAT	tyrosine aminotransferase
ZDB-GENE-030131-1145	map1lc3b	MAP1LC3B	microtubule associated protein 1 light chain 3 beta
ZDB-GENE-030131-1158	cbx3a	CBX3	chromobox 3
ZDB-GENE-030131-1171	ctrb.1	CTRB2	chymotrypsinogen B2
ZDB-GENE-030131-1175	cd9a	CD9	CD9 molecule
ZDB-GENE-030131-1178	leg1.1	C6orf58	chromosome 6 open reading frame 58
ZDB-GENE-030131-1187	tdo2a	TDO2	tryptophan 2,3-dioxygenase
ZDB-GENE-030131-1193	lpar5a	LPAR5	lysophosphatidic acid receptor 5
ZDB-GENE-030131-1201	cel.1	CEL	carboxyl ester lipase
ZDB-GENE-030131-1205	agt	AGT	angiotensinogen
ZDB-GENE-030131-1213	slc2a2	SLC2A2	solute carrier family 2 member 2
ZDB-GENE-030131-1226	nqo1	NQO1	NAD(P)H quinone dehydrogenase 1
ZDB-GENE-030131-1228	h1-10	H1-10	H1.10 linker histone
ZDB-GENE-030131-1229	acta2	ACTA2	actin alpha 2, smooth muscle
ZDB-GENE-030131-1232	c1s.1	C1S	complement C1s
ZDB-GENE-030131-1233	uap1	UAP1	UDP-N-acetylglucosamine pyrophosphorylase 1
ZDB-GENE-030131-1238	gmpr2	GMPR2	guanosine monophosphate reductase 2
ZDB-GENE-030131-124	atp5f1b	ATP5F1B	ATP synthase F1 subunit beta
ZDB-GENE-030131-1247	dpp3	DPP3	dipeptidyl peptidase 3
ZDB-GENE-030131-1249	dhrs9	DHRS9	dehydrogenase/reductase 9
ZDB-GENE-030131-1253	anpepb.1	ANPEP	alanyl aminopeptidase, membrane
ZDB-GENE-030131-1257	aldh9a1a.1	ALDH9A1	aldehyde dehydrogenase 9 family member A1
ZDB-GENE-030131-1259	hp	HP	haptoglobin
ZDB-GENE-030131-1262	serping1	SERPING1	serpin family G member 1
ZDB-GENE-030131-1263	apoa4b.1	APOA4	apolipoprotein A4
ZDB-GENE-030131-1264	dnajc3a	DNAJC3	DnaJ heat shock protein family (Hsp40) member C3
ZDB-GENE-030131-1269	uqcrc2b	UQCRC2	ubiquinol-cytochrome c reductase core protein 2
ZDB-GENE-030131-1280	pik3r1	PIK3R1	phosphoinositide-3-kinase regulatory subunit 1
ZDB-GENE-030131-1291	rpl3	RPL3	ribosomal protein L3
ZDB-GENE-030131-1296	zfyve21	ZFYVE21	zinc finger FYVE-type containing 21
ZDB-GENE-030131-13	tnrc6ba	TNRC6B	trinucleotide repeat containing adaptor 6B
ZDB-GENE-030131-1301	trabd	TRABD	TraB domain containing
ZDB-GENE-030131-1312	cd68	CD68	CD68 molecule
ZDB-GENE-030131-1319	eif1axb	EIF1AX	eukaryotic translation initiation factor 1A X-linked
ZDB-GENE-030131-1324	shbg	SHBG	sex hormone binding globulin
ZDB-GENE-030131-1325	chpt1	CHPT1	choline phosphotransferase 1
ZDB-GENE-030131-1329	st6galnac3	ST6GALNAC3	ST6 N-acetylgalactosaminide alpha-2,6-sialyltransferase 3
ZDB-GENE-030131-1332	ecsit	ECSIT	ECSIT signaling integrator
ZDB-GENE-030131-1334	arg2	ARG2	arginase 2
ZDB-GENE-030131-1346	hsd17b12b	HSD17B12	hydroxysteroid 17-beta dehydrogenase 12
ZDB-GENE-030131-1348	nprl3	NPRL3	NPR3 like, GATOR1 complex subunit
ZDB-GENE-030131-1365	tomm40	TOMM40	translocase of outer mitochondrial membrane 40
ZDB-GENE-030131-1368	serhl	SERHL	serine hydrolase like (pseudogene)
ZDB-GENE-030131-1378	plpbp	PLPBP	pyridoxal phosphate binding protein
ZDB-GENE-030131-1380	upb1	UPB1	beta-ureidopropionase 1
ZDB-GENE-030131-139	rab5aa	RAB5A	RAB5A, member RAS oncogene family
ZDB-GENE-030131-1390	aco2	ACO2	aconitase 2
ZDB-GENE-030131-1393	stag1b	STAG1	stromal antigen 1
ZDB-GENE-030131-1394	pask	PASK	PAS domain containing serine/threonine kinase
ZDB-GENE-030131-1411	plg	PLG	plasminogen
ZDB-GENE-030131-1414	38961	SEPTIN6	septin 6
ZDB-GENE-030131-1421	serpina1	SERPINA1	serpin family A member 1
ZDB-GENE-030131-1423	znf654	ZNF654	zinc finger protein 654
ZDB-GENE-030131-1426	cc2d1b	CC2D1B	coiled-coil and C2 domain containing 1B
ZDB-GENE-030131-1428	prex1	PREX1	phosphatidylinositol-3,4,5-trisphosphate dependent Rac exchange factor 1
ZDB-GENE-030131-1435	dus1l	DUS1L	dihydrouridine synthase 1 like
ZDB-GENE-030131-1437	aftpha	AFTPH	aftiphilin
ZDB-GENE-030131-1441	qpctla	QPCTL	glutaminyl-peptide cyclotransferase like
ZDB-GENE-030131-145	timm44	TIMM44	translocase of inner mitochondrial membrane 44
ZDB-GENE-030131-1452	alox12	ALOX12	arachidonate 12-lipoxygenase, 12S type
ZDB-GENE-030131-1458	hsf2bp	HSF2BP	heat shock transcription factor 2 binding protein
ZDB-GENE-030131-146	ccar1	CCAR1	cell division cycle and apoptosis regulator 1
ZDB-GENE-030131-1473	ubr3	UBR3	ubiquitin protein ligase E3 component n-recognin 3
ZDB-GENE-030131-1495	zrsr2	ZRSR2	zinc finger CCCH-type, RNA binding motif and serine/arginine rich 2
ZDB-GENE-030131-15	id2b	ID2	inhibitor of DNA binding 2
ZDB-GENE-030131-1500	nansa	NANS	N-acetylneuraminate synthase
ZDB-GENE-030131-1502	morc3a	MORC3	MORC family CW-type zinc finger 3
ZDB-GENE-030131-1505	znf770	ZNF770	zinc finger protein 770
ZDB-GENE-030131-1506	tia1	TIA1	TIA1 cytotoxic granule associated RNA binding protein
ZDB-GENE-030131-1515	csrnp1b	CSRNP1	cysteine and serine rich nuclear protein 1
ZDB-GENE-030131-1516	blvrb	BLVRB	biliverdin reductase B
ZDB-GENE-030131-1517	map2k5	MAP2K5	mitogen-activated protein kinase kinase 5
ZDB-GENE-030131-1528	polrmt	POLRMT	RNA polymerase mitochondrial
ZDB-GENE-030131-1531	atp6v0d1	ATP6V0D1	ATPase H+ transporting V0 subunit d1
ZDB-GENE-030131-1533	ldlrad3	LDLRAD3	low density lipoprotein receptor class A domain containing 3
ZDB-GENE-030131-1534	lnpep	LNPEP	leucyl and cystinyl aminopeptidase
ZDB-GENE-030131-1535	ubr7	UBR7	ubiquitin protein ligase E3 component n-recognin 7
ZDB-GENE-030131-1558	cnot9	CNOT9	CCR4-NOT transcription complex subunit 9
ZDB-GENE-030131-1565	ddx3xa	DDX3X	DEAD-box helicase 3 X-linked
ZDB-GENE-030131-1566	slc26a5	SLC26A5	solute carrier family 26 member 5
ZDB-GENE-030131-1571	fmnl3	FMNL3	formin like 3
ZDB-GENE-030131-1574	anapc5	ANAPC5	anaphase promoting complex subunit 5
ZDB-GENE-030131-1577	prom1a	PROM1	prominin 1
ZDB-GENE-030131-158	mrm3b	MRM3	mitochondrial rRNA methyltransferase 3
ZDB-GENE-030131-1582	ttll9	TTLL9	tubulin tyrosine ligase like 9
ZDB-GENE-030131-1583	dnajc5ga	DNAJC5G	DnaJ heat shock protein family (Hsp40) member C5 gamma
ZDB-GENE-030131-1598	cd164	CD164	CD164 molecule
ZDB-GENE-030131-1599	p3h4	P3H4	prolyl 3-hydroxylase family member 4 (inactive)
ZDB-GENE-030131-1600	ewsr1b	EWSR1	EWS RNA binding protein 1
ZDB-GENE-030131-1613	otop1	OTOP1	otopetrin 1
ZDB-GENE-030131-1620	plxnc1	PLXNC1	plexin C1
ZDB-GENE-030131-1621	msl2b	MSL2	MSL complex subunit 2
ZDB-GENE-030131-1623	nanos1	NANOS1	nanos C2HC-type zinc finger 1
ZDB-GENE-030131-1629	cald1a	CALD1	caldesmon 1
ZDB-GENE-030131-1633	atg7	ATG7	autophagy related 7
ZDB-GENE-030131-1647	asb12a	ASB12	ankyrin repeat and SOCS box containing 12
ZDB-GENE-030131-1650	rexo1	REXO1	RNA exonuclease 1 homolog
ZDB-GENE-030131-1658	efs	EFS	embryonal Fyn-associated substrate
ZDB-GENE-030131-1662	dspb	DSP	desmoplakin
ZDB-GENE-030131-1665	wdhd1	WDHD1	WD repeat and HMG-box DNA binding protein 1
ZDB-GENE-030131-1670	socs6b	SOCS6	suppressor of cytokine signaling 6
ZDB-GENE-030131-1673	dnajc11a	DNAJC11	DnaJ heat shock protein family (Hsp40) member C11
ZDB-GENE-030131-1677	eml5	EML5	EMAP like 5
ZDB-GENE-030131-168	rpl13a	RPL13A	ribosomal protein L13a
ZDB-GENE-030131-1684	slkb	SLK	STE20 like kinase
ZDB-GENE-030131-1689	nup50	NUP50	nucleoporin 50
ZDB-GENE-030131-1693	pdap1a	PDAP1	PDGFA associated protein 1
ZDB-GENE-030131-1695	cdca4	CDCA4	cell division cycle associated 4
ZDB-GENE-030131-1699	clcn3	CLCN3	chloride voltage-gated channel 3
ZDB-GENE-030131-1704	zbtb40	ZBTB40	zinc finger and BTB domain containing 40
ZDB-GENE-030131-1711	acap3a	ACAP3	ArfGAP with coiled-coil, ankyrin repeat and PH domains 3
ZDB-GENE-030131-1715	appbp2	APPBP2	amyloid beta precursor protein binding protein 2
ZDB-GENE-030131-1717	ell2	ELL2	elongation factor for RNA polymerase II 2
ZDB-GENE-030131-1723	trappc11	TRAPPC11	trafficking protein particle complex subunit 11
ZDB-GENE-030131-1725	nktr	NKTR	natural killer cell triggering receptor
ZDB-GENE-030131-1731	lgi1a	LGI1	leucine rich glioma inactivated 1
ZDB-GENE-030131-1735	cabin1	CABIN1	calcineurin binding protein 1
ZDB-GENE-030131-1736	exosc8	EXOSC8	exosome component 8
ZDB-GENE-030131-1738	znf576.2	ZNF576	zinc finger protein 576
ZDB-GENE-030131-1740	cers5	CERS5	ceramide synthase 5
ZDB-GENE-030131-1747	lin9	LIN9	lin-9 DREAM MuvB core complex component
ZDB-GENE-030131-1768	alcamb	ALCAM	activated leukocyte cell adhesion molecule
ZDB-GENE-030131-1770	tm7sf3	TM7SF3	transmembrane 7 superfamily member 3
ZDB-GENE-030131-1783	lrch1	LRCH1	leucine rich repeats and calponin homology domain containing 1
ZDB-GENE-030131-179	ist1	IST1	IST1 factor associated with ESCRT-III
ZDB-GENE-030131-1791	tcerg1a	TCERG1	transcription elongation regulator 1
ZDB-GENE-030131-1796	phf14	PHF14	PHD finger protein 14
ZDB-GENE-030131-1798	optc	OPTC	opticin
ZDB-GENE-030131-18	ddx17	DDX17	DEAD-box helicase 17
ZDB-GENE-030131-180	cd63	CD63	CD63 molecule
ZDB-GENE-030131-1809	ctdspl2b	CTDSPL2	CTD small phosphatase like 2
ZDB-GENE-030131-1811	tmcc3	TMCC3	transmembrane and coiled-coil domain family 3
ZDB-GENE-030131-1819	nfkbiab	NFKBIA	NFKB inhibitor alpha
ZDB-GENE-030131-1826	ace	ACE	angiotensin I converting enzyme
ZDB-GENE-030131-1827	pgam1a	PGAM1	phosphoglycerate mutase 1
ZDB-GENE-030131-183	ccnt2b	CCNT2	cyclin T2
ZDB-GENE-030131-1830	smurf2	SMURF2	SMAD specific E3 ubiquitin protein ligase 2
ZDB-GENE-030131-1833	ankrd13a	ANKRD13A	ankyrin repeat domain 13A
ZDB-GENE-030131-1835	smarcd1	SMARCD1	SWI/SNF related, matrix associated, actin dependent regulator of chromatin, subfamily d, member 1
ZDB-GENE-030131-184	ctdsp2	CTDSP2	CTD small phosphatase 2
ZDB-GENE-030131-185	hnrnpaba	HNRNPAB	heterogeneous nuclear ribonucleoprotein A/B
ZDB-GENE-030131-1862	fignl1	FIGNL1	fidgetin like 1
ZDB-GENE-030131-1868	alpk2	ALPK2	alpha kinase 2
ZDB-GENE-030131-1869	ahsa1a	AHSA1	activator of HSP90 ATPase activity 1
ZDB-GENE-030131-1873	pphln1	PPHLN1	periphilin 1
ZDB-GENE-030131-1874	col13a1	COL13A1	collagen type XIII alpha 1 chain
ZDB-GENE-030131-1901	kat7b	KAT7	lysine acetyltransferase 7
ZDB-GENE-030131-1902	pkn3	PKN3	protein kinase N3
ZDB-GENE-030131-1904	pik3cb	PIK3CB	phosphatidylinositol-4,5-bisphosphate 3-kinase catalytic subunit beta
ZDB-GENE-030131-1917	racgap1	RACGAP1	Rac GTPase activating protein 1
ZDB-GENE-030131-1921	marcksb	MARCKS	myristoylated alanine rich protein kinase C substrate
ZDB-GENE-030131-1923	snx4	SNX4	sorting nexin 4
ZDB-GENE-030131-1927	ddx41	DDX41	DEAD-box helicase 41
ZDB-GENE-030131-1928	tmem39a	TMEM39A	transmembrane protein 39A
ZDB-GENE-030131-1935	filip1b	FILIP1	filamin A interacting protein 1
ZDB-GENE-030131-1936	lasp1	LASP1	LIM and SH3 protein 1
ZDB-GENE-030131-1946	wsb1	WSB1	WD repeat and SOCS box containing 1
ZDB-GENE-030131-1949	usp8	USP8	ubiquitin specific peptidase 8
ZDB-GENE-030131-1957	chac1	CHAC1	ChaC glutathione specific gamma-glutamylcyclotransferase 1
ZDB-GENE-030131-1959	gtf2h2	GTF2H2	general transcription factor IIH subunit 2
ZDB-GENE-030131-1961	wbp1la	WBP1L	WW domain binding protein 1 like
ZDB-GENE-030131-1966	cicb	CIC	capicua transcriptional repressor
ZDB-GENE-030131-1968	troap	TROAP	trophinin associated protein
ZDB-GENE-030131-1980	gas8	GAS8	growth arrest specific 8
ZDB-GENE-030131-1985	col14a1b	COL14A1	collagen type XIV alpha 1 chain
ZDB-GENE-030131-1986	cd99l2	CD99L2	CD99 molecule like 2
ZDB-GENE-030131-1988	flrt3	FLRT3	fibronectin leucine rich transmembrane protein 3
ZDB-GENE-030131-1989	zbtb16a	ZBTB16	zinc finger and BTB domain containing 16
ZDB-GENE-030131-1998	cep85	CEP85	centrosomal protein 85
ZDB-GENE-030131-202	ddx20	DDX20	DEAD-box helicase 20
ZDB-GENE-030131-2022	rps28	RPS28	ribosomal protein S28
ZDB-GENE-030131-2025	rpl10a	RPL10A	ribosomal protein L10a
ZDB-GENE-030131-2032	hdlbpa	HDLBP	high density lipoprotein binding protein
ZDB-GENE-030131-204	taf9	TAF9	TATA-box binding protein associated factor 9
ZDB-GENE-030131-2040	actn3b	ACTN3	actinin alpha 3
ZDB-GENE-030131-2042	vps35	VPS35	VPS35 retromer complex component
ZDB-GENE-030131-2046	tlcd3ba	TLCD3B	TLC domain containing 3B
ZDB-GENE-030131-2049	mat2aa	MAT2A	methionine adenosyltransferase 2A
ZDB-GENE-030131-2052	klhl31	KLHL31	kelch like family member 31
ZDB-GENE-030131-2056	clcn6	CLCN6	chloride voltage-gated channel 6
ZDB-GENE-030131-2057	klhdc4	KLHDC4	kelch domain containing 4
ZDB-GENE-030131-2063	znf618	ZNF618	zinc finger protein 618
ZDB-GENE-030131-2064	tbc1d30	TBC1D30	TBC1 domain family member 30
ZDB-GENE-030131-2066	sin3ab	SIN3A	SIN3 transcription regulator family member A
ZDB-GENE-030131-2069	ehd1b	EHD1	EH domain containing 1
ZDB-GENE-030131-207	ndnf	NDNF	neuron derived neurotrophic factor
ZDB-GENE-030131-2074	pum1	PUM1	pumilio RNA binding family member 1
ZDB-GENE-030131-2081	tomm34	TOMM34	translocase of outer mitochondrial membrane 34
ZDB-GENE-030131-2084	cd248a	CD248	CD248 molecule
ZDB-GENE-030131-2085	rpl14	RPL14	ribosomal protein L14
ZDB-GENE-030131-210	chtopa	CHTOP	chromatin target of PRMT1
ZDB-GENE-030131-2100	he1.2	ASTL	astacin like metalloendopeptidase
ZDB-GENE-030131-212	evplb	EVPL	envoplakin
ZDB-GENE-030131-2140	setd2	SETD2	SET domain containing 2, histone lysine methyltransferase
ZDB-GENE-030131-2143	ogdha	OGDH	oxoglutarate dehydrogenase
ZDB-GENE-030131-2145	flna	FLNA	filamin A
ZDB-GENE-030131-2146	mphosph10	MPHOSPH10	M-phase phosphoprotein 10
ZDB-GENE-030131-215	cfl1	CFL1	cofilin 1
ZDB-GENE-030131-2152	prickle1b	PRICKLE1	prickle planar cell polarity protein 1
ZDB-GENE-030131-2159	slc1a3a	SLC1A3	solute carrier family 1 member 3
ZDB-GENE-030131-2165	nfyc	NFYC	nuclear transcription factor Y subunit gamma
ZDB-GENE-030131-2168	apoc2	APOC2	apolipoprotein C2
ZDB-GENE-030131-2172	metap2b	METAP2	methionyl aminopeptidase 2
ZDB-GENE-030131-2173	eif4g2a	EIF4G2	eukaryotic translation initiation factor 4 gamma 2
ZDB-GENE-030131-2179	cemip2	CEMIP2	cell migration inducing hyaluronidase 2
ZDB-GENE-030131-2182	pa2g4b	PA2G4	proliferation-associated 2G4
ZDB-GENE-030131-2184	lsg1	LSG1	large 60S subunit nuclear export GTPase 1
ZDB-GENE-030131-2185	vcanb	VCAN	versican
ZDB-GENE-030131-2193	prdm1a	PRDM1	PR/SET domain 1
ZDB-GENE-030131-2194	fbxo34	FBXO34	F-box protein 34
ZDB-GENE-030131-2196	ylpm1	YLPM1	YLP motif containing 1
ZDB-GENE-030131-2201	bhlha9	BHLHA9	basic helix-loop-helix family member a9
ZDB-GENE-030131-2202	slc35c2	SLC35C2	solute carrier family 35 member C2
ZDB-GENE-030131-2207	zc4h2	ZC4H2	zinc finger C4H2-type containing
ZDB-GENE-030131-2209	mtg2	MTG2	mitochondrial ribosome associated GTPase 2
ZDB-GENE-030131-2211	c3b.1	C3	complement C3
ZDB-GENE-030131-2214	crtc2	CRTC2	CREB regulated transcription coactivator 2
ZDB-GENE-030131-2219	kifap3b	KIFAP3	kinesin associated protein 3
ZDB-GENE-030131-2220	fntb	FNTB	farnesyltransferase, CAAX box, beta
ZDB-GENE-030131-2221	seta	SET	SET nuclear proto-oncogene
ZDB-GENE-030131-223	ssb	SSB	small RNA binding exonuclease protection factor La
ZDB-GENE-030131-224	bmi1a	BMI1	BMI1 proto-oncogene, polycomb ring finger
ZDB-GENE-030131-2248	dennd5b	DENND5B	DENN domain containing 5B
ZDB-GENE-030131-2249	hnrnpa0a	HNRNPA0	heterogeneous nuclear ribonucleoprotein A0
ZDB-GENE-030131-2258	coro2aa	CORO2A	coronin 2A
ZDB-GENE-030131-2260	znf280d	ZNF280D	zinc finger protein 280D
ZDB-GENE-030131-2279	grcc10	C12orf57	chromosome 12 open reading frame 57
ZDB-GENE-030131-2281	col4a5	COL4A5	collagen type IV alpha 5 chain
ZDB-GENE-030131-2283	bnip3la	BNIP3L	BCL2 interacting protein 3 like
ZDB-GENE-030131-2286	vkorc1	VKORC1	vitamin K epoxide reductase complex subunit 1
ZDB-GENE-030131-2291	cc2d2a	CC2D2A	coiled-coil and C2 domain containing 2A
ZDB-GENE-030131-2293	arl4d	ARL4D	ADP ribosylation factor like GTPase 4D
ZDB-GENE-030131-2299	cltca	CLTC	clathrin heavy chain
ZDB-GENE-030131-2303	senp3a	SENP3	SUMO specific peptidase 3
ZDB-GENE-030131-2308	pik3r5	PIK3R5	phosphoinositide-3-kinase regulatory subunit 5
ZDB-GENE-030131-2310	stard7	STARD7	StAR related lipid transfer domain containing 7
ZDB-GENE-030131-2317	ewsr1a	EWSR1	EWS RNA binding protein 1
ZDB-GENE-030131-2327	tmx1	TMX1	thioredoxin related transmembrane protein 1
ZDB-GENE-030131-2332	eif4ebp1	EIF4EBP1	eukaryotic translation initiation factor 4E binding protein 1
ZDB-GENE-030131-2333	hexb	HEXB	hexosaminidase subunit beta
ZDB-GENE-030131-2341	med24	MED24	mediator complex subunit 24
ZDB-GENE-030131-2348	vapb	VAPB	VAMP associated protein B and C
ZDB-GENE-030131-235	cdca5	CDCA5	cell division cycle associated 5
ZDB-GENE-030131-2352	itm2ba	ITM2B	integral membrane protein 2B
ZDB-GENE-030131-2360	galnt1	GALNT1	polypeptide N-acetylgalactosaminyltransferase 1
ZDB-GENE-030131-2361	gpr182	GPR182	G protein-coupled receptor 182
ZDB-GENE-030131-2365	pdcl	PDCL	phosducin like
ZDB-GENE-030131-2374	dcaf15	DCAF15	DDB1 and CUL4 associated factor 15
ZDB-GENE-030131-2378	bada	BAD	BCL2 associated agonist of cell death
ZDB-GENE-030131-2390	aebp1a	AEBP1	AE binding protein 1
ZDB-GENE-030131-2391	zfp36l1b	ZFP36L1	ZFP36 ring finger protein like 1
ZDB-GENE-030131-2392	naa15a	NAA15	N-alpha-acetyltransferase 15, NatA auxiliary subunit
ZDB-GENE-030131-2399	srpk1a	SRPK1	SRSF protein kinase 1
ZDB-GENE-030131-2401	tmem154	TMEM154	transmembrane protein 154
ZDB-GENE-030131-2403	tut4	TUT4	terminal uridylyl transferase 4
ZDB-GENE-030131-2408	zmym2	ZMYM2	zinc finger MYM-type containing 2
ZDB-GENE-030131-2411	hcfc1b	HCFC1	host cell factor C1
ZDB-GENE-030131-2412	hspa4l	HSPA4L	heat shock protein family A (Hsp70) member 4 like
ZDB-GENE-030131-2415	cav1	CAV1	caveolin 1
ZDB-GENE-030131-2416	f11r.1	F11R	F11 receptor
ZDB-GENE-030131-2420	srsf2b	SRSF2	serine and arginine rich splicing factor 2
ZDB-GENE-030131-2421	setdb1a	SETDB1	SET domain bifurcated histone lysine methyltransferase 1
ZDB-GENE-030131-2422	pou2f1b	POU2F1	POU class 2 homeobox 1
ZDB-GENE-030131-2426	rtn1a	RTN1	reticulon 1
ZDB-GENE-030131-2427	col7a1	COL7A1	collagen type VII alpha 1 chain
ZDB-GENE-030131-2433	midn	MIDN	midnolin
ZDB-GENE-030131-2438	oxr1b	OXR1	oxidation resistance 1
ZDB-GENE-030131-2439	rnf214	RNF214	ring finger protein 214
ZDB-GENE-030131-2449	dab2ipb	DAB2IP	DAB2 interacting protein
ZDB-GENE-030131-2453	top2a	TOP2A	DNA topoisomerase II alpha
ZDB-GENE-030131-2458	ankhb	ANKH	ANKH inorganic pyrophosphate transport regulator
ZDB-GENE-030131-246	vrk3	VRK3	VRK serine/threonine kinase 3
ZDB-GENE-030131-2466	dbr1	DBR1	debranching RNA lariats 1
ZDB-GENE-030131-2469	rnaseh2c	RNASEH2C	ribonuclease H2 subunit C
ZDB-GENE-030131-2474	atp8b2	ATP8B2	ATPase phospholipid transporting 8B2
ZDB-GENE-030131-2480	hspb8	HSPB8	heat shock protein family B (small) member 8
ZDB-GENE-030131-2485	gdi2	GDI2	GDP dissociation inhibitor 2
ZDB-GENE-030131-2492	sf1	SF1	splicing factor 1
ZDB-GENE-030131-2508	rsad1	RSAD1	radical S-adenosyl methionine domain containing 1
ZDB-GENE-030131-251	cfhl4	CFHR2	complement factor H related 2
ZDB-GENE-030131-2513	rnaset2	RNASET2	ribonuclease T2
ZDB-GENE-030131-2517	plekhg6	PLEKHG6	pleckstrin homology and RhoGEF domain containing G6
ZDB-GENE-030131-2519	tnrc6a	TNRC6A	trinucleotide repeat containing adaptor 6A
ZDB-GENE-030131-2523	tfcp2	TFCP2	transcription factor CP2
ZDB-GENE-030131-2535	akap10	AKAP10	A-kinase anchoring protein 10
ZDB-GENE-030131-2538	shc1	SHC1	SHC adaptor protein 1
ZDB-GENE-030131-2542	znf217	ZNF217	zinc finger protein 217
ZDB-GENE-030131-2547	dennd2b	DENND2B	DENN domain containing 2B
ZDB-GENE-030131-2552	slc52a2	SLC52A2	solute carrier family 52 member 2
ZDB-GENE-030131-2554	dusp23a	DUSP23	dual specificity phosphatase 23
ZDB-GENE-030131-2559	scyl3	SCYL3	SCY1 like pseudokinase 3
ZDB-GENE-030131-2560	gas2l3	GAS2L3	growth arrest specific 2 like 3
ZDB-GENE-030131-2568	mcmdc2	MCMDC2	minichromosome maintenance domain containing 2
ZDB-GENE-030131-2575	prpf6	PRPF6	pre-mRNA processing factor 6
ZDB-GENE-030131-2576	tgm2b	TGM2	transglutaminase 2
ZDB-GENE-030131-2579	kpnb1	KPNB1	karyopherin subunit beta 1
ZDB-GENE-030131-2581	nsd2	NSD2	nuclear receptor binding SET domain protein 2
ZDB-GENE-030131-2585	nxf1b	NXF1	nuclear RNA export factor 1
ZDB-GENE-030131-2590	clint1a	CLINT1	clathrin interactor 1
ZDB-GENE-030131-2592	sfmbt1	SFMBT1	Scm like with four mbt domains 1
ZDB-GENE-030131-260	slc20a1b	SLC20A1	solute carrier family 20 member 1
ZDB-GENE-030131-2602	insm1b	INSM1	INSM transcriptional repressor 1
ZDB-GENE-030131-2603	cul1a	CUL1	cullin 1
ZDB-GENE-030131-2614	rgs12a	RGS12	regulator of G protein signaling 12
ZDB-GENE-030131-2617	parp12b	PARP12	poly(ADP-ribose) polymerase family member 12
ZDB-GENE-030131-2621	urb2	URB2	URB2 ribosome biogenesis homolog
ZDB-GENE-030131-2624	waca	WAC	WW domain containing adaptor with coiled-coil
ZDB-GENE-030131-2628	mex3b	MEX3B	mex-3 RNA binding family member B
ZDB-GENE-030131-263	prpf19	PRPF19	pre-mRNA processing factor 19
ZDB-GENE-030131-2631	wu:fc13h05	C10orf71	chromosome 10 open reading frame 71
ZDB-GENE-030131-2635	ptp4a3b	PTP4A3	protein tyrosine phosphatase 4A3
ZDB-GENE-030131-2637	atf5b	ATF5	activating transcription factor 5
ZDB-GENE-030131-2638	stt3b	STT3B	STT3 oligosaccharyltransferase complex catalytic subunit B
ZDB-GENE-030131-264	serpinc1	SERPINC1	serpin family C member 1
ZDB-GENE-030131-2642	dnaja1	DNAJA1	DnaJ heat shock protein family (Hsp40) member A1
ZDB-GENE-030131-2643	ankrd46a	ANKRD46	ankyrin repeat domain 46
ZDB-GENE-030131-2646	nsrp1	NSRP1	nuclear speckle splicing regulatory protein 1
ZDB-GENE-030131-2649	mtmr14	MTMR14	myotubularin related protein 14
ZDB-GENE-030131-2656	wnk1b	WNK1	WNK lysine deficient protein kinase 1
ZDB-GENE-030131-267	brd4	BRD4	bromodomain containing 4
ZDB-GENE-030131-2670	klc2	KLC2	kinesin light chain 2
ZDB-GENE-030131-2671	klhl13	KLHL13	kelch like family member 13
ZDB-GENE-030131-269	tmed2	TMED2	transmembrane p24 trafficking protein 2
ZDB-GENE-030131-2694	gtf2a1	GTF2A1	general transcription factor IIA subunit 1
ZDB-GENE-030131-2696	bin3	BIN3	bridging integrator 3
ZDB-GENE-030131-2702	tsc2	TSC2	TSC complex subunit 2
ZDB-GENE-030131-2709	prdm14	PRDM14	PR/SET domain 14
ZDB-GENE-030131-2711	psmd11a	PSMD11	proteasome 26S subunit, non-ATPase 11
ZDB-GENE-030131-2712	mon2	MON2	MON2 homolog, regulator of endosome-to-Golgi trafficking
ZDB-GENE-030131-2714	pigc	PIGC	phosphatidylinositol glycan anchor biosynthesis class C
ZDB-GENE-030131-2721	add3a	ADD3	adducin 3
ZDB-GENE-030131-2725	dnajb12a	DNAJB12	DnaJ heat shock protein family (Hsp40) member B12
ZDB-GENE-030131-2735	ube2d1b	UBE2D1	ubiquitin conjugating enzyme E2 D1
ZDB-GENE-030131-274	prpf40a	PRPF40A	pre-mRNA processing factor 40 homolog A
ZDB-GENE-030131-2743	dspa	DSP	desmoplakin
ZDB-GENE-030131-2748	eif3ba	EIF3B	eukaryotic translation initiation factor 3 subunit B
ZDB-GENE-030131-2752	plekhm1	PLEKHM1	pleckstrin homology and RUN domain containing M1
ZDB-GENE-030131-2767	ndfip1	NDFIP1	Nedd4 family interacting protein 1
ZDB-GENE-030131-2768	cnot6a	CNOT6	CCR4-NOT transcription complex subunit 6
ZDB-GENE-030131-2772	c1galt1c1	C1GALT1C1	C1GALT1 specific chaperone 1
ZDB-GENE-030131-2773	trim33	TRIM33	tripartite motif containing 33
ZDB-GENE-030131-2774	bcar1	BCAR1	BCAR1 scaffold protein, Cas family member
ZDB-GENE-030131-2784	jpt1b	JPT1	Jupiter microtubule associated homolog 1
ZDB-GENE-030131-2785	stag2b	STAG2	stromal antigen 2
ZDB-GENE-030131-2789	sv2bb	SV2B	synaptic vesicle glycoprotein 2B
ZDB-GENE-030131-2797	fbxo38	FBXO38	F-box protein 38
ZDB-GENE-030131-2799	adi1	ADI1	acireductone dioxygenase 1
ZDB-GENE-030131-2804	dyrk2	DYRK2	dual specificity tyrosine phosphorylation regulated kinase 2
ZDB-GENE-030131-2805	podxl	PODXL	podocalyxin like
ZDB-GENE-030131-2808	polr2g	POLR2G	RNA polymerase II subunit G
ZDB-GENE-030131-2809	det1	DET1	DET1 partner of COP1 E3 ubiquitin ligase
ZDB-GENE-030131-2810	acbd6	ACBD6	acyl-CoA binding domain containing 6
ZDB-GENE-030131-2816	slitrk6	SLITRK6	SLIT and NTRK like family member 6
ZDB-GENE-030131-2818	cd82a	CD82	CD82 molecule
ZDB-GENE-030131-2826	tle2a	TLE2	TLE family member 2, transcriptional corepressor
ZDB-GENE-030131-2829	sp1	SP1	Sp1 transcription factor
ZDB-GENE-030131-283	eif2s1b	EIF2S1	eukaryotic translation initiation factor 2 subunit alpha
ZDB-GENE-030131-2831	adra1aa	ADRA1A	adrenoceptor alpha 1A
ZDB-GENE-030131-2838	supv3l1	SUPV3L1	Suv3 like RNA helicase
ZDB-GENE-030131-2841	snrpa	SNRPA	small nuclear ribonucleoprotein polypeptide A
ZDB-GENE-030131-2843	ess2	ESS2	ess-2 splicing factor homolog
ZDB-GENE-030131-2845	stk3	STK3	serine/threonine kinase 3
ZDB-GENE-030131-2854	asmtl	ASMTL	acetylserotonin O-methyltransferase like
ZDB-GENE-030131-2855	znf384b	ZNF384	zinc finger protein 384
ZDB-GENE-030131-2856	myom1a	MYOM1	myomesin 1
ZDB-GENE-030131-2857	cd82b	CD82	CD82 molecule
ZDB-GENE-030131-2860	sgk1	SGK1	serum/glucocorticoid regulated kinase 1
ZDB-GENE-030131-2861	foxk2a	FOXK2	forkhead box K2
ZDB-GENE-030131-2862	adam17a	ADAM17	ADAM metallopeptidase domain 17
ZDB-GENE-030131-2872	tax1bp1b	TAX1BP1	Tax1 binding protein 1
ZDB-GENE-030131-2873	taf13	TAF13	TATA-box binding protein associated factor 13
ZDB-GENE-030131-2878	iqgap2	IQGAP2	IQ motif containing GTPase activating protein 2
ZDB-GENE-030131-2879	tmem209	TMEM209	transmembrane protein 209
ZDB-GENE-030131-2884	dnaja2b	DNAJA2	DnaJ heat shock protein family (Hsp40) member A2
ZDB-GENE-030131-2887	polr3b	POLR3B	RNA polymerase III subunit B
ZDB-GENE-030131-2891	puf60a	PUF60	poly(U) binding splicing factor 60
ZDB-GENE-030131-29	arrb2a	ARRB2	arrestin beta 2
ZDB-GENE-030131-2900	txlna	TXLNA	taxilin alpha
ZDB-GENE-030131-2905	fanci	FANCI	FA complementation group I
ZDB-GENE-030131-2906	lpgat1	LPGAT1	lysophosphatidylglycerol acyltransferase 1
ZDB-GENE-030131-2908	cyp26b1	CYP26B1	cytochrome P450 family 26 subfamily B member 1
ZDB-GENE-030131-2912	mtres1	MTRES1	mitochondrial transcription rescue factor 1
ZDB-GENE-030131-2913	arrdc3a	ARRDC3	arrestin domain containing 3
ZDB-GENE-030131-2921	dlat	DLAT	dihydrolipoamide S-acetyltransferase
ZDB-GENE-030131-2928	chkb	CHKB	choline kinase beta
ZDB-GENE-030131-2931	nampt2	NAMPT	nicotinamide phosphoribosyltransferase
ZDB-GENE-030131-2934	ptpn3	PTPN3	protein tyrosine phosphatase non-receptor type 3
ZDB-GENE-030131-2935	igf2b	IGF2	insulin like growth factor 2
ZDB-GENE-030131-2939	cdk16	CDK16	cyclin dependent kinase 16
ZDB-GENE-030131-294	maea	MAEA	macrophage erythroblast attacher, E3 ubiquitin ligase
ZDB-GENE-030131-2941	suco	SUCO	SUN domain containing ossification factor
ZDB-GENE-030131-2957	trim37	TRIM37	tripartite motif containing 37
ZDB-GENE-030131-2958	cstf1	CSTF1	cleavage stimulation factor subunit 1
ZDB-GENE-030131-296	ttpal	TTPAL	alpha tocopherol transfer protein like
ZDB-GENE-030131-2963	stub1	STUB1	STIP1 homology and U-box containing protein 1
ZDB-GENE-030131-2964	tpm4b	TPM4	tropomyosin 4
ZDB-GENE-030131-2965	lrrc8c	LRRC8C	leucine rich repeat containing 8 VRAC subunit C
ZDB-GENE-030131-2969	rnf10	RNF10	ring finger protein 10
ZDB-GENE-030131-2974	mtor	MTOR	mechanistic target of rapamycin kinase
ZDB-GENE-030131-2976	orc6	ORC6	origin recognition complex subunit 6
ZDB-GENE-030131-2977	ube2l3a	UBE2L3	ubiquitin conjugating enzyme E2 L3
ZDB-GENE-030131-2978	qser1	QSER1	glutamine and serine rich 1
ZDB-GENE-030131-298	clk2a	CLK2	CDC like kinase 2
ZDB-GENE-030131-2987	hbs1l	HBS1L	HBS1 like translational GTPase
ZDB-GENE-030131-2991	klf10	KLF10	Kruppel like factor 10
ZDB-GENE-030131-2993	farp2	FARP2	FERM, ARH/RhoGEF and pleckstrin domain protein 2
ZDB-GENE-030131-2997	ska3	SKA3	spindle and kinetochore associated complex subunit 3
ZDB-GENE-030131-3003	hnf1bb	HNF1B	HNF1 homeobox B
ZDB-GENE-030131-3007	mllt11	MLLT11	MLLT11 transcription factor 7 cofactor
ZDB-GENE-030131-3008	ppp4r2b	PPP4R2	protein phosphatase 4 regulatory subunit 2
ZDB-GENE-030131-3016	camsap2a	CAMSAP2	calmodulin regulated spectrin associated protein family member 2
ZDB-GENE-030131-3019	rbm4.2	RBM4	RNA binding motif protein 4
ZDB-GENE-030131-3022	rbm5	RBM5	RNA binding motif protein 5
ZDB-GENE-030131-3023	slc39a6	SLC39A6	solute carrier family 39 member 6
ZDB-GENE-030131-3026	dapk3	DAPK3	death associated protein kinase 3
ZDB-GENE-030131-3027	atp6v0a1a	ATP6V0A1	ATPase H+ transporting V0 subunit a1
ZDB-GENE-030131-3028	atf7b	ATF7	activating transcription factor 7
ZDB-GENE-030131-3029	fstl1b	FSTL1	follistatin like 1
ZDB-GENE-030131-3033	psd2	PSD2	pleckstrin and Sec7 domain containing 2
ZDB-GENE-030131-3036	dazap2	DAZAP2	DAZ associated protein 2
ZDB-GENE-030131-3038	bri3	BRI3	brain protein I3
ZDB-GENE-030131-304	psmc6	PSMC6	proteasome 26S subunit, ATPase 6
ZDB-GENE-030131-3043	ercc3	ERCC3	ERCC excision repair 3, TFIIH core complex helicase subunit
ZDB-GENE-030131-3055	usp19	USP19	ubiquitin specific peptidase 19
ZDB-GENE-030131-306	naa35	NAA35	N-alpha-acetyltransferase 35, NatC auxiliary subunit
ZDB-GENE-030131-3060	cyp3c1	CYP3A4	cytochrome P450 family 3 subfamily A member 4
ZDB-GENE-030131-3062	xpo4	XPO4	exportin 4
ZDB-GENE-030131-3063	c3b.2	C3	complement C3
ZDB-GENE-030131-3065	slc44a2	SLC44A2	solute carrier family 44 member 2
ZDB-GENE-030131-3077	slc6a6b	SLC6A6	solute carrier family 6 member 6
ZDB-GENE-030131-3085	eif2s2	EIF2S2	eukaryotic translation initiation factor 2 subunit beta
ZDB-GENE-030131-309	sept8a	SEPTIN8	septin 8
ZDB-GENE-030131-3093	dnajc4	DNAJC4	DnaJ heat shock protein family (Hsp40) member C4
ZDB-GENE-030131-3097	rad54l2	RAD54L2	RAD54 like 2
ZDB-GENE-030131-31	rgs6	RGS6	regulator of G protein signaling 6
ZDB-GENE-030131-3101	fkbp10b	FKBP10	FKBP prolyl isomerase 10
ZDB-GENE-030131-3102	hmox1a	HMOX1	heme oxygenase 1
ZDB-GENE-030131-3108	slc35e2b	SLC35E2B	solute carrier family 35 member E2B
ZDB-GENE-030131-3112	nob1	NOB1	NIN1 (RPN12) binding protein 1 homolog
ZDB-GENE-030131-3113	pan2	PAN2	poly(A) specific ribonuclease subunit PAN2
ZDB-GENE-030131-3124	snd1	SND1	staphylococcal nuclease and tudor domain containing 1
ZDB-GENE-030131-3127	chsy1	CHSY1	chondroitin sulfate synthase 1
ZDB-GENE-030131-3132	zc2hc1a	ZC2HC1A	zinc finger C2HC-type containing 1A
ZDB-GENE-030131-3133	bhlhe40	BHLHE40	basic helix-loop-helix family member e40
ZDB-GENE-030131-3135	tbc1d8b	TBC1D8B	TBC1 domain family member 8B
ZDB-GENE-030131-3136	dpysl5a	DPYSL5	dihydropyrimidinase like 5
ZDB-GENE-030131-3141	phb2a	PHB2	prohibitin 2
ZDB-GENE-030131-3143	apoa4b.2	APOA4	apolipoprotein A4
ZDB-GENE-030131-3148	hmga2	HMGA2	high mobility group AT-hook 2
ZDB-GENE-030131-3149	dlg5a	DLG5	discs large MAGUK scaffold protein 5
ZDB-GENE-030131-3151	ilf3a	ILF3	interleukin enhancer binding factor 3
ZDB-GENE-030131-3157	dhodh	DHODH	dihydroorotate dehydrogenase (quinone)
ZDB-GENE-030131-3158	slc2a1a	SLC2A1	solute carrier family 2 member 1
ZDB-GENE-030131-3161	npc1	NPC1	NPC intracellular cholesterol transporter 1
ZDB-GENE-030131-3165	plod1a	PLOD1	procollagen-lysine,2-oxoglutarate 5-dioxygenase 1
ZDB-GENE-030131-3167	mmachc	MMACHC	metabolism of cobalamin associated C
ZDB-GENE-030131-3178	cxxc5a	CXXC5	CXXC finger protein 5
ZDB-GENE-030131-3187	ap1g1	AP1G1	adaptor related protein complex 1 subunit gamma 1
ZDB-GENE-030131-3188	scamp5a	SCAMP5	secretory carrier membrane protein 5
ZDB-GENE-030131-3189	zdhhc6	ZDHHC6	zinc finger DHHC-type palmitoyltransferase 6
ZDB-GENE-030131-3191	eme1	EME1	essential meiotic structure-specific endonuclease 1
ZDB-GENE-030131-3196	smc3	SMC3	structural maintenance of chromosomes 3
ZDB-GENE-030131-3197	zmat2	ZMAT2	zinc finger matrin-type 2
ZDB-GENE-030131-3200	bptf	BPTF	bromodomain PHD finger transcription factor
ZDB-GENE-030131-3202	clic1	CLIC1	chloride intracellular channel 1
ZDB-GENE-030131-3205	ubiad1	UBIAD1	UbiA prenyltransferase domain containing 1
ZDB-GENE-030131-3207	taf2	TAF2	TATA-box binding protein associated factor 2
ZDB-GENE-030131-3208	oga	OGA	O-GlcNAcase
ZDB-GENE-030131-321	cdk9	CDK9	cyclin dependent kinase 9
ZDB-GENE-030131-3217	apol1	APOL1	apolipoprotein L1
ZDB-GENE-030131-322	txlnba	TXLNB	taxilin beta
ZDB-GENE-030131-3222	tmem165	TMEM165	transmembrane protein 165
ZDB-GENE-030131-3224	wdtc1	WDTC1	WD and tetratricopeptide repeats 1
ZDB-GENE-030131-3230	spega	SPEG	striated muscle enriched protein kinase
ZDB-GENE-030131-3231	gcnt4a	GCNT4	glucosaminyl (N-acetyl) transferase 4
ZDB-GENE-030131-3232	hdac6	HDAC6	histone deacetylase 6
ZDB-GENE-030131-3235	phldb2b	PHLDB2	pleckstrin homology like domain family B member 2
ZDB-GENE-030131-3238	pabpc1a	PABPC1	poly(A) binding protein cytoplasmic 1
ZDB-GENE-030131-3246	atxn2l	ATXN2L	ataxin 2 like
ZDB-GENE-030131-3250	cpt1ab	CPT1A	carnitine palmitoyltransferase 1A
ZDB-GENE-030131-3251	ppp6r3	PPP6R3	protein phosphatase 6 regulatory subunit 3
ZDB-GENE-030131-3255	suz12b	SUZ12	SUZ12 polycomb repressive complex 2 subunit
ZDB-GENE-030131-3256	cenpt	CENPT	centromere protein T
ZDB-GENE-030131-3264	fermt1	FERMT1	FERM domain containing kindlin 1
ZDB-GENE-030131-3272	zc3h11a	ZC3H11A	zinc finger CCCH-type containing 11A
ZDB-GENE-030131-3273	psip1b	PSIP1	PC4 and SFRS1 interacting protein 1
ZDB-GENE-030131-3275	cpsf3	CPSF3	cleavage and polyadenylation specific factor 3
ZDB-GENE-030131-3277	taldo1	TALDO1	transaldolase 1
ZDB-GENE-030131-3278	sclt1	SCLT1	sodium channel and clathrin linker 1
ZDB-GENE-030131-3281	cyb5r3	CYB5R3	cytochrome b5 reductase 3
ZDB-GENE-030131-3286	zfyve26	ZFYVE26	zinc finger FYVE-type containing 26
ZDB-GENE-030131-3290	gosr2	GOSR2	golgi SNAP receptor complex member 2
ZDB-GENE-030131-3294	ogfod1	OGFOD1	2-oxoglutarate and iron dependent oxygenase domain containing 1
ZDB-GENE-030131-3299	slc25a16	SLC25A16	solute carrier family 25 member 16
ZDB-GENE-030131-330	mpc2b	MPC2	mitochondrial pyruvate carrier 2
ZDB-GENE-030131-3306	hltf	HLTF	helicase like transcription factor
ZDB-GENE-030131-3308	fam234b	FAM234B	family with sequence similarity 234 member B
ZDB-GENE-030131-333	wdr82	WDR82	WD repeat domain 82
ZDB-GENE-030131-337	h1-0	H1-0	H1.0 linker histone
ZDB-GENE-030131-3374	micu2	MICU2	mitochondrial calcium uptake 2
ZDB-GENE-030131-3375	aup1	AUP1	AUP1 lipid droplet regulating VLDL assembly factor
ZDB-GENE-030131-3376	cul3a	CUL3	cullin 3
ZDB-GENE-030131-338	atad5b	ATAD5	ATPase family AAA domain containing 5
ZDB-GENE-030131-3389	wdr81	WDR81	WD repeat domain 81
ZDB-GENE-030131-3399	dst	DST	dystonin
ZDB-GENE-030131-34	pfn2a	PFN2	profilin 2
ZDB-GENE-030131-340	gldc	GLDC	glycine decarboxylase
ZDB-GENE-030131-3404	tsc1b	TSC1	TSC complex subunit 1
ZDB-GENE-030131-3406	rif1	RIF1	replication timing regulatory factor 1
ZDB-GENE-030131-341	hmgb1a	HMGB1	high mobility group box 1
ZDB-GENE-030131-3410	arl11	ARL11	ADP ribosylation factor like GTPase 11
ZDB-GENE-030131-3421	dgcr8	DGCR8	DGCR8 microprocessor complex subunit
ZDB-GENE-030131-3431	ubl3a	UBL3	ubiquitin like 3
ZDB-GENE-030131-3432	stag2a	STAG2	stromal antigen 2
ZDB-GENE-030131-3435	styk1b	STYK1	serine/threonine/tyrosine kinase 1
ZDB-GENE-030131-3445	dicer1	DICER1	dicer 1, ribonuclease III
ZDB-GENE-030131-3464	snupn	SNUPN	snurportin 1
ZDB-GENE-030131-3497	mylk3	MYLK3	myosin light chain kinase 3
ZDB-GENE-030131-3502	bloc1s5	BLOC1S5	biogenesis of lysosomal organelles complex 1 subunit 5
ZDB-GENE-030131-3507	papola	PAPOLA	poly(A) polymerase alpha
ZDB-GENE-030131-3509	si:rp71-19m20.1	C10orf88	chromosome 10 open reading frame 88
ZDB-GENE-030131-3511	ptprna	PTPRN	protein tyrosine phosphatase receptor type N
ZDB-GENE-030131-3513	mthfsd	MTHFSD	methenyltetrahydrofolate synthetase domain containing
ZDB-GENE-030131-3522	chfr	CHFR	checkpoint with forkhead and ring finger domains
ZDB-GENE-030131-3527	e2f7	E2F7	E2F transcription factor 7
ZDB-GENE-030131-3529	med13b	MED13	mediator complex subunit 13
ZDB-GENE-030131-3539	ctsh	CTSH	cathepsin H
ZDB-GENE-030131-3543	actr6	ACTR6	actin related protein 6
ZDB-GENE-030131-3544	gtf2b	GTF2B	general transcription factor IIB
ZDB-GENE-030131-3548	dennd10	DENND10	DENN domain containing 10
ZDB-GENE-030131-355	rprd1b	RPRD1B	regulation of nuclear pre-mRNA domain containing 1B
ZDB-GENE-030131-3552	rccd1	RCCD1	RCC1 domain containing 1
ZDB-GENE-030131-3553	sec22a	SEC22A	SEC22 homolog A, vesicle trafficking protein
ZDB-GENE-030131-3554	si:dkey-97o5.1	C1orf112	chromosome 1 open reading frame 112
ZDB-GENE-030131-3556	fbxl14b	FBXL14	F-box and leucine rich repeat protein 14
ZDB-GENE-030131-3562	cpne1	CPNE1	copine 1
ZDB-GENE-030131-3564	slc22a23	SLC22A23	solute carrier family 22 member 23
ZDB-GENE-030131-3566	nt5c2a	NT5C2	5'-nucleotidase, cytosolic II
ZDB-GENE-030131-3568	klf11a	KLF11	Kruppel like factor 11
ZDB-GENE-030131-3570	lmo4b	LMO4	LIM domain only 4
ZDB-GENE-030131-3573	zcchc24	ZCCHC24	zinc finger CCHC-type containing 24
ZDB-GENE-030131-3586	fnip1	FNIP1	folliculin interacting protein 1
ZDB-GENE-030131-3587	swap70b	SWAP70	switching B cell complex subunit SWAP70
ZDB-GENE-030131-3595	pofut2	POFUT2	protein O-fucosyltransferase 2
ZDB-GENE-030131-3606	macf1a	MACF1	microtubule actin crosslinking factor 1
ZDB-GENE-030131-362	pnisr	PNISR	PNN interacting serine and arginine rich protein
ZDB-GENE-030131-3625	las1l	LAS1L	LAS1 like ribosome biogenesis factor
ZDB-GENE-030131-3627	hacd4	HACD4	3-hydroxyacyl-CoA dehydratase 4
ZDB-GENE-030131-3633	sema7a	SEMA7A	semaphorin 7A (John Milton Hagen blood group)
ZDB-GENE-030131-3647	cdc42bpb	CDC42BPB	CDC42 binding protein kinase beta
ZDB-GENE-030131-3654	sp8b	SP8	Sp8 transcription factor
ZDB-GENE-030131-3656	usp7	USP7	ubiquitin specific peptidase 7
ZDB-GENE-030131-3663	aars1	AARS1	alanyl-tRNA synthetase 1
ZDB-GENE-030131-3665	grhl1	GRHL1	grainyhead like transcription factor 1
ZDB-GENE-030131-3667	magt1	MAGT1	magnesium transporter 1
ZDB-GENE-030131-3670	sephs1	SEPHS1	selenophosphate synthetase 1
ZDB-GENE-030131-3671	adgrg1	ADGRG1	adhesion G protein-coupled receptor G1
ZDB-GENE-030131-3673	tspan17	TSPAN17	tetraspanin 17
ZDB-GENE-030131-3684	sgcd	SGCD	sarcoglycan delta
ZDB-GENE-030131-3689	kin	KIN	Kin17 DNA and RNA binding protein
ZDB-GENE-030131-3694	nsg2	NSG2	neuronal vesicle trafficking associated 2
ZDB-GENE-030131-3695	tp53bp1	TP53BP1	tumor protein p53 binding protein 1
ZDB-GENE-030131-37	sept7b	SEPTIN7	septin 7
ZDB-GENE-030131-3703	scaf8	SCAF8	SR-related CTD associated factor 8
ZDB-GENE-030131-3705	pzp	PZP	PZP alpha-2-macroglobulin like
ZDB-GENE-030131-3708	lamp1a	LAMP1	lysosomal associated membrane protein 1
ZDB-GENE-030131-371	wdr12	WDR12	WD repeat domain 12
ZDB-GENE-030131-3715	mrps31	MRPS31	mitochondrial ribosomal protein S31
ZDB-GENE-030131-3724	kifc3	KIFC3	kinesin family member C3
ZDB-GENE-030131-3725	bnc1	BNC1	basonuclin 1
ZDB-GENE-030131-3727	sdcbp2	SDCBP2	syndecan binding protein 2
ZDB-GENE-030131-3729	slc6a11a	SLC6A11	solute carrier family 6 member 11
ZDB-GENE-030131-373	cst3	CST3	cystatin C
ZDB-GENE-030131-3731	hnrnpua	HNRNPU	heterogeneous nuclear ribonucleoprotein U
ZDB-GENE-030131-3745	epha7	EPHA7	EPH receptor A7
ZDB-GENE-030131-3756	gemin2	GEMIN2	gem nuclear organelle associated protein 2
ZDB-GENE-030131-3758	ptprn2	PTPRN2	protein tyrosine phosphatase receptor type N2
ZDB-GENE-030131-3759	pak2b	PAK2	p21 (RAC1) activated kinase 2
ZDB-GENE-030131-3762	tsr1	TSR1	TSR1 ribosome maturation factor
ZDB-GENE-030131-3767	tnika	TNIK	TRAF2 and NCK interacting kinase
ZDB-GENE-030131-377	ogfr	OGFR	opioid growth factor receptor
ZDB-GENE-030131-3776	ptena	PTEN	phosphatase and tensin homolog
ZDB-GENE-030131-3777	tardbpb	TARDBP	TAR DNA binding protein
ZDB-GENE-030131-378	zfr	ZFR	zinc finger RNA binding protein
ZDB-GENE-030131-3782	ctr9	CTR9	CTR9 homolog, Paf1/RNA polymerase II complex component
ZDB-GENE-030131-3785	prr14	PRR14	proline rich 14
ZDB-GENE-030131-3789	thoc5	THOC5	THO complex 5
ZDB-GENE-030131-3790	mon1bb	MON1B	MON1 homolog B, secretory trafficking associated
ZDB-GENE-030131-3805	chrng	CHRNG	cholinergic receptor nicotinic gamma subunit
ZDB-GENE-030131-3809	src	SRC	SRC proto-oncogene, non-receptor tyrosine kinase
ZDB-GENE-030131-3810	ssh2a	SSH2	slingshot protein phosphatase 2
ZDB-GENE-030131-3813	mks1	MKS1	MKS transition zone complex subunit 1
ZDB-GENE-030131-3825	pld6	PLD6	phospholipase D family member 6
ZDB-GENE-030131-3827	eif3ea	EIF3E	eukaryotic translation initiation factor 3 subunit E
ZDB-GENE-030131-383	aldob	ALDOB	aldolase, fructose-bisphosphate B
ZDB-GENE-030131-3831	utp15	UTP15	UTP15 small subunit processome component
ZDB-GENE-030131-3844	uchl1	UCHL1	ubiquitin C-terminal hydrolase L1
ZDB-GENE-030131-3856	napepld	NAPEPLD	N-acyl phosphatidylethanolamine phospholipase D
ZDB-GENE-030131-3869	mms22l	MMS22L	MMS22 like, DNA repair protein
ZDB-GENE-030131-3876	phf12a	PHF12	PHD finger protein 12
ZDB-GENE-030131-3885	myt1a	MYT1	myelin transcription factor 1
ZDB-GENE-030131-3892	ankrd13c	ANKRD13C	ankyrin repeat domain 13C
ZDB-GENE-030131-3893	elapor2b	ELAPOR2	endosome-lysosome associated apoptosis and autophagy regulator family member 2
ZDB-GENE-030131-3904	inppl1a	INPPL1	inositol polyphosphate phosphatase like 1
ZDB-GENE-030131-3906	gpd1b	GPD1	glycerol-3-phosphate dehydrogenase 1
ZDB-GENE-030131-3920	tbc1d12a	TBC1D12	TBC1 domain family member 12
ZDB-GENE-030131-3922	arhgap27	ARHGAP27	Rho GTPase activating protein 27
ZDB-GENE-030131-3932	ankrd11	ANKRD11	ankyrin repeat domain containing 11
ZDB-GENE-030131-3936	mepcea	MEPCE	methylphosphate capping enzyme
ZDB-GENE-030131-3942	mkln1	MKLN1	muskelin 1
ZDB-GENE-030131-3946	ell	ELL	elongation factor for RNA polymerase II
ZDB-GENE-030131-395	api5	API5	apoptosis inhibitor 5
ZDB-GENE-030131-3951	bzw1a	BZW1	basic leucine zipper and W2 domains 1
ZDB-GENE-030131-3955	parp1	PARP1	poly(ADP-ribose) polymerase 1
ZDB-GENE-030131-3967	dtnba	DTNB	dystrobrevin beta
ZDB-GENE-030131-3973	ddx31	DDX31	DEAD-box helicase 31
ZDB-GENE-030131-3980	rab18a	RAB18	RAB18, member RAS oncogene family
ZDB-GENE-030131-3982	map1sa	MAP1S	microtubule associated protein 1S
ZDB-GENE-030131-400	drap1	DRAP1	DR1 associated protein 1
ZDB-GENE-030131-4006	lonp1	LONP1	lon peptidase 1, mitochondrial
ZDB-GENE-030131-4011	prps1b	PRPS1	phosphoribosyl pyrophosphate synthetase 1
ZDB-GENE-030131-4012	wbp2nl	WBP2NL	WBP2 N-terminal like
ZDB-GENE-030131-4013	olig2	OLIG2	oligodendrocyte transcription factor 2
ZDB-GENE-030131-4017	nsun2	NSUN2	NOP2/Sun RNA methyltransferase 2
ZDB-GENE-030131-4022	greb1l	GREB1L	GREB1 like retinoic acid receptor coactivator
ZDB-GENE-030131-4025	tapt1b	TAPT1	transmembrane anterior posterior transformation 1
ZDB-GENE-030131-4027	fbxo5	FBXO5	F-box protein 5
ZDB-GENE-030131-403	creb3l4	CREB3L4	cAMP responsive element binding protein 3 like 4
ZDB-GENE-030131-4041	pigp	PIGP	phosphatidylinositol glycan anchor biosynthesis class P
ZDB-GENE-030131-4042	calr	CALR	calreticulin
ZDB-GENE-030131-4044	ccdc102a	CCDC102A	coiled-coil domain containing 102A
ZDB-GENE-030131-405	khdc4	KHDC4	KH domain containing 4, pre-mRNA splicing factor
ZDB-GENE-030131-4053	trabd2a	TRABD2A	TraB domain containing 2A
ZDB-GENE-030131-4075	pde4cb	PDE4C	phosphodiesterase 4C
ZDB-GENE-030131-4076	pdcd11	PDCD11	programmed cell death 11
ZDB-GENE-030131-4078	dhx57	DHX57	DExH-box helicase 57
ZDB-GENE-030131-408	ube2e3	UBE2E3	ubiquitin conjugating enzyme E2 E3
ZDB-GENE-030131-4086	chp1	CHP1	calcineurin like EF-hand protein 1
ZDB-GENE-030131-4089	p4ha1b	P4HA1	prolyl 4-hydroxylase subunit alpha 1
ZDB-GENE-030131-409	mier1a	MIER1	MIER1 transcriptional regulator
ZDB-GENE-030131-4091	mob3a	MOB3A	MOB kinase activator 3A
ZDB-GENE-030131-4097	scrt2	SCRT2	scratch family transcriptional repressor 2
ZDB-GENE-030131-41	mipol1	MIPOL1	mirror-image polydactyly 1
ZDB-GENE-030131-4108	dync1li1	DYNC1LI1	dynein cytoplasmic 1 light intermediate chain 1
ZDB-GENE-030131-4110	filip1a	FILIP1	filamin A interacting protein 1
ZDB-GENE-030131-4116	lima1b	LIMA1	LIM domain and actin binding 1
ZDB-GENE-030131-4120	kmt2e	KMT2E	lysine methyltransferase 2E (inactive)
ZDB-GENE-030131-4127	atp6v0cb	ATP6V0C	ATPase H+ transporting V0 subunit c
ZDB-GENE-030131-4135	irf2a	IRF2	interferon regulatory factor 2
ZDB-GENE-030131-4145	mark2a	MARK2	microtubule affinity regulating kinase 2
ZDB-GENE-030131-4146	tpra1	TPRA1	transmembrane protein adipocyte associated 1
ZDB-GENE-030131-4148	fstl1a	FSTL1	follistatin like 1
ZDB-GENE-030131-415	scnm1	SCNM1	sodium channel modifier 1
ZDB-GENE-030131-4153	usp16	USP16	ubiquitin specific peptidase 16
ZDB-GENE-030131-4154	larp1b	LARP1B	La ribonucleoprotein 1B
ZDB-GENE-030131-4155	katnbl1	KATNBL1	katanin regulatory subunit B1 like 1
ZDB-GENE-030131-4156	r3hcc1l	R3HCC1L	R3H domain and coiled-coil containing 1 like
ZDB-GENE-030131-417	pkp1b	PKP1	plakophilin 1
ZDB-GENE-030131-4172	syne1a	SYNE1	spectrin repeat containing nuclear envelope protein 1
ZDB-GENE-030131-4173	nrip1b	NRIP1	nuclear receptor interacting protein 1
ZDB-GENE-030131-4174	mt2	MT2A	metallothionein 2A
ZDB-GENE-030131-418	coro1cb	CORO1C	coronin 1C
ZDB-GENE-030131-4182	spsb3a	SPSB3	splA/ryanodine receptor domain and SOCS box containing 3
ZDB-GENE-030131-4189	kdelr2b	KDELR2	KDEL endoplasmic reticulum protein retention receptor 2
ZDB-GENE-030131-419	nol11	NOL11	nucleolar protein 11
ZDB-GENE-030131-4194	fbxo9	FBXO9	F-box protein 9
ZDB-GENE-030131-4195	ube2al	UBE2A	ubiquitin conjugating enzyme E2 A
ZDB-GENE-030131-4198	tmem260	TMEM260	transmembrane protein 260
ZDB-GENE-030131-4199	tagln3b	TAGLN3	transgelin 3
ZDB-GENE-030131-4209	vamp5	VAMP5	vesicle associated membrane protein 5
ZDB-GENE-030131-4212	daam1b	DAAM1	dishevelled associated activator of morphogenesis 1
ZDB-GENE-030131-4214	mbd1a	MBD1	methyl-CpG binding domain protein 1
ZDB-GENE-030131-4218	pcdh19	PCDH19	protocadherin 19
ZDB-GENE-030131-4219	pars2	PARS2	prolyl-tRNA synthetase 2, mitochondrial
ZDB-GENE-030131-4255	zswim7	ZSWIM7	zinc finger SWIM-type containing 7
ZDB-GENE-030131-4257	trap1	TRAP1	TNF receptor associated protein 1
ZDB-GENE-030131-4258	hmg20b	HMG20B	high mobility group 20B
ZDB-GENE-030131-426	atn1	ATN1	atrophin 1
ZDB-GENE-030131-4265	sppl2	SPPL2B	signal peptide peptidase like 2B
ZDB-GENE-030131-4270	tspearb	TSPEAR	thrombospondin type laminin G domain and EAR repeats
ZDB-GENE-030131-4275	ddx39aa	DDX39A	DExD-box helicase 39A
ZDB-GENE-030131-428	pcm1	PCM1	pericentriolar material 1
ZDB-GENE-030131-4282	anxa2a	ANXA2	annexin A2
ZDB-GENE-030131-4286	rpn1	RPN1	ribophorin I
ZDB-GENE-030131-4287	pof1b	POF1B	POF1B actin binding protein
ZDB-GENE-030131-4289	guf1	GUF1	GTP binding elongation factor GUF1
ZDB-GENE-030131-4298	creb3l3a	CREB3L3	cAMP responsive element binding protein 3 like 3
ZDB-GENE-030131-431	psmd9	PSMD9	proteasome 26S subunit, non-ATPase 9
ZDB-GENE-030131-4311	cyth1b	CYTH1	cytohesin 1
ZDB-GENE-030131-4320	tmem63ba	TMEM63B	transmembrane protein 63B
ZDB-GENE-030131-4324	lgals3b	LGALS3	galectin 3
ZDB-GENE-030131-4325	trim8b	TRIM8	tripartite motif containing 8
ZDB-GENE-030131-4327	ppp1r13bb	PPP1R13B	protein phosphatase 1 regulatory subunit 13B
ZDB-GENE-030131-433	setb	SET	SET nuclear proto-oncogene
ZDB-GENE-030131-4334	atf1	ATF1	activating transcription factor 1
ZDB-GENE-030131-4336	rnf169	RNF169	ring finger protein 169
ZDB-GENE-030131-4343	rpl27	RPL27	ribosomal protein L27
ZDB-GENE-030131-4356	usp24	USP24	ubiquitin specific peptidase 24
ZDB-GENE-030131-4357	khsrp	KHSRP	KH-type splicing regulatory protein
ZDB-GENE-030131-4362	nr2f6a	NR2F6	nuclear receptor subfamily 2 group F member 6
ZDB-GENE-030131-4368	znf423	ZNF423	zinc finger protein 423
ZDB-GENE-030131-437	ybey	YBEY	ybeY metalloendoribonuclease
ZDB-GENE-030131-439	nt5c3a	NT5C3A	5'-nucleotidase, cytosolic IIIA
ZDB-GENE-030131-4400	col1a1b	COL1A1	collagen type I alpha 1 chain
ZDB-GENE-030131-4402	twf1a	TWF1	twinfilin actin binding protein 1
ZDB-GENE-030131-4408	ppp1r15a	PPP1R15A	protein phosphatase 1 regulatory subunit 15A
ZDB-GENE-030131-441	jam3b	JAM3	junctional adhesion molecule 3
ZDB-GENE-030131-4411	parvb	PARVB	parvin beta
ZDB-GENE-030131-4415	serinc1	SERINC1	serine incorporator 1
ZDB-GENE-030131-4420	pfas	PFAS	phosphoribosylformylglycinamidine synthase
ZDB-GENE-030131-4424	glipr2	GLIPR2	GLI pathogenesis related 2
ZDB-GENE-030131-4426	nckap1	NCKAP1	NCK associated protein 1
ZDB-GENE-030131-443	atp6v0b	ATP6V0B	ATPase H+ transporting V0 subunit b
ZDB-GENE-030131-4430	pdss1	PDSS1	decaprenyl diphosphate synthase subunit 1
ZDB-GENE-030131-4433	ppp4ca	PPP4C	protein phosphatase 4 catalytic subunit
ZDB-GENE-030131-4437	ndufab1b	NDUFAB1	NADH:ubiquinone oxidoreductase subunit AB1
ZDB-GENE-030131-4449	etfa	ETFA	electron transfer flavoprotein subunit alpha
ZDB-GENE-030131-445	rbbp4	RBBP4	RB binding protein 4, chromatin remodeling factor
ZDB-GENE-030131-4450	zbtb48	ZBTB48	zinc finger and BTB domain containing 48
ZDB-GENE-030131-4459	arid1b	ARID1B	AT-rich interaction domain 1B
ZDB-GENE-030131-4460	zmynd19	ZMYND19	zinc finger MYND-type containing 19
ZDB-GENE-030131-4471	mprip	MPRIP	myosin phosphatase Rho interacting protein
ZDB-GENE-030131-4473	caskb	CASK	calcium/calmodulin dependent serine protein kinase
ZDB-GENE-030131-4476	chchd3b	CHCHD3	coiled-coil-helix-coiled-coil-helix domain containing 3
ZDB-GENE-030131-4477	btbd7	BTBD7	BTB domain containing 7
ZDB-GENE-030131-4482	snrnp48	SNRNP48	small nuclear ribonucleoprotein U11/U12 subunit 48
ZDB-GENE-030131-4485	selenoo1	SELENOO	selenoprotein O
ZDB-GENE-030131-4486	anln	ANLN	anillin actin binding protein
ZDB-GENE-030131-4487	sec24c	SEC24C	SEC24 homolog C, COPII coat complex component
ZDB-GENE-030131-4490	epas1a	EPAS1	endothelial PAS domain protein 1
ZDB-GENE-030131-4491	msl1b	MSL1	MSL complex subunit 1
ZDB-GENE-030131-4497	tbc1d10aa	TBC1D10A	TBC1 domain family member 10A
ZDB-GENE-030131-450	hmgxb4b	HMGXB4	HMG-box containing 4
ZDB-GENE-030131-4505	dhx37	DHX37	DEAH-box helicase 37
ZDB-GENE-030131-451	dohh	DOHH	deoxyhypusine hydroxylase
ZDB-GENE-030131-4512	zc3h7ba	ZC3H7B	zinc finger CCCH-type containing 7B
ZDB-GENE-030131-4513	wdr76	WDR76	WD repeat domain 76
ZDB-GENE-030131-4524	sh3gl1a	SH3GL1	SH3 domain containing GRB2 like 1, endophilin A2
ZDB-GENE-030131-4532	chd4b	CHD4	chromodomain helicase DNA binding protein 4
ZDB-GENE-030131-4544	nucks1b	NUCKS1	nuclear casein kinase and cyclin dependent kinase substrate 1
ZDB-GENE-030131-4546	naf1	NAF1	nuclear assembly factor 1 ribonucleoprotein
ZDB-GENE-030131-4557	gtf2f1	GTF2F1	general transcription factor IIF subunit 1
ZDB-GENE-030131-457	sap30bp	SAP30BP	SAP30 binding protein
ZDB-GENE-030131-458	ipo7	IPO7	importin 7
ZDB-GENE-030131-4581	nup153	NUP153	nucleoporin 153
ZDB-GENE-030131-4591	cidec	CIDEC	cell death inducing DFFA like effector c
ZDB-GENE-030131-4600	dgat1a	DGAT1	diacylglycerol O-acyltransferase 1
ZDB-GENE-030131-4605	vegfab	VEGFA	vascular endothelial growth factor A
ZDB-GENE-030131-4606	f2	F2	coagulation factor II, thrombin
ZDB-GENE-030131-4610	rimoc1	RIMOC1	RAB7A interacting MON1-CCZ1 complex subunit 1
ZDB-GENE-030131-4622	si	SI	sucrase-isomaltase
ZDB-GENE-030131-4623	olfm4.2	OLFM4	olfactomedin 4
ZDB-GENE-030131-4628	slc13a5a	SLC13A5	solute carrier family 13 member 5
ZDB-GENE-030131-4631	ttpa	TTPA	alpha tocopherol transfer protein
ZDB-GENE-030131-4637	hexim1	HEXIM1	HEXIM P-TEFb complex subunit 1
ZDB-GENE-030131-464	wdr36	WDR36	WD repeat domain 36
ZDB-GENE-030131-4642	mfsd12a	MFSD12	major facilitator superfamily domain containing 12
ZDB-GENE-030131-4648	tcn2	TCN2	transcobalamin 2
ZDB-GENE-030131-4652	nr5a5	NR5A2	nuclear receptor subfamily 5 group A member 2
ZDB-GENE-030131-4653	nupr1b	NUPR1	nuclear protein 1, transcriptional regulator
ZDB-GENE-030131-4656	tmem9b	TMEM9B	TMEM9 domain family member B
ZDB-GENE-030131-4661	slc15a1b	SLC15A1	solute carrier family 15 member 1
ZDB-GENE-030131-4663	plxna4	PLXNA4	plexin A4
ZDB-GENE-030131-4665	fbxo28	FBXO28	F-box protein 28
ZDB-GENE-030131-469	ssbp4	SSBP4	single stranded DNA binding protein 4
ZDB-GENE-030131-4694	rasa1a	RASA1	RAS p21 protein activator 1
ZDB-GENE-030131-4695	sgpp1a	SGPP1	sphingosine-1-phosphate phosphatase 1
ZDB-GENE-030131-4700	slc41a1	SLC41A1	solute carrier family 41 member 1
ZDB-GENE-030131-4704	zgc:55781	C7orf25	chromosome 7 open reading frame 25
ZDB-GENE-030131-4714	gnptab	GNPTAB	N-acetylglucosamine-1-phosphate transferase subunits alpha and beta
ZDB-GENE-030131-4718	rnh1	RNH1	ribonuclease/angiogenin inhibitor 1
ZDB-GENE-030131-4721	habp2	HABP2	hyaluronan binding protein 2
ZDB-GENE-030131-4741	fhl3a	FHL3	four and a half LIM domains 3
ZDB-GENE-030131-4743	sst1.1	SST	somatostatin
ZDB-GENE-030131-4744	fkbpl	FKBPL	FKBP prolyl isomerase like
ZDB-GENE-030131-475	tgif1	TGIF1	TGFB induced factor homeobox 1
ZDB-GENE-030131-4755	slc6a19b	SLC6A19	solute carrier family 6 member 19
ZDB-GENE-030131-4775	nucb2b	NUCB2	nucleobindin 2
ZDB-GENE-030131-478	ndufs1	NDUFS1	NADH:ubiquinone oxidoreductase core subunit S1
ZDB-GENE-030131-4780	gramd4b	GRAMD4	GRAM domain containing 4
ZDB-GENE-030131-4781	anpeplb	ANPEP	alanyl aminopeptidase, membrane
ZDB-GENE-030131-4783	scrn3	SCRN3	secernin 3
ZDB-GENE-030131-4791	sac3d1	SAC3D1	SAC3 domain containing 1
ZDB-GENE-030131-4797	myo15b	MYO15B	myosin XVB
ZDB-GENE-030131-4801	pagr1	PAGR1	PAXIP1 associated glutamate rich protein 1
ZDB-GENE-030131-4803	mta2	MTA2	metastasis associated 1 family member 2
ZDB-GENE-030131-4813	ccnl1b	CCNL1	cyclin L1
ZDB-GENE-030131-482	akt1s1	AKT1S1	AKT1 substrate 1
ZDB-GENE-030131-4823	med7	MED7	mediator complex subunit 7
ZDB-GENE-030131-4824	plekhg4	PLEKHG4	pleckstrin homology and RhoGEF domain containing G4
ZDB-GENE-030131-4825	rtf2	RTF2	replication termination factor 2
ZDB-GENE-030131-4827	hhip	HHIP	hedgehog interacting protein
ZDB-GENE-030131-4831	stk40	STK40	serine/threonine kinase 40
ZDB-GENE-030131-4833	slc14a2	SLC14A2	solute carrier family 14 member 2
ZDB-GENE-030131-4837	alms1	ALMS1	ALMS1 centrosome and basal body associated protein
ZDB-GENE-030131-4851	trmt9b	TRMT9B	tRNA methyltransferase 9B (putative)
ZDB-GENE-030131-4862	syncrip	SYNCRIP	synaptotagmin binding cytoplasmic RNA interacting protein
ZDB-GENE-030131-4865	tnksb	TNKS	tankyrase
ZDB-GENE-030131-4867	ss18	SS18	SS18 subunit of BAF chromatin remodeling complex
ZDB-GENE-030131-4869	gpd2	GPD2	glycerol-3-phosphate dehydrogenase 2
ZDB-GENE-030131-4872	pxmp4	PXMP4	peroxisomal membrane protein 4
ZDB-GENE-030131-490	lemd3	LEMD3	LEM domain containing 3
ZDB-GENE-030131-4900	ssr4	SSR4	signal sequence receptor subunit 4
ZDB-GENE-030131-4907	nf1a	NF1	neurofibromin 1
ZDB-GENE-030131-4909	mbtps1	MBTPS1	membrane bound transcription factor peptidase, site 1
ZDB-GENE-030131-4913	fam13b	FAM13B	family with sequence similarity 13 member B
ZDB-GENE-030131-4915	tmed10	TMED10	transmembrane p24 trafficking protein 10
ZDB-GENE-030131-4917	esf1	ESF1	ESF1 nucleolar pre-rRNA processing protein homolog
ZDB-GENE-030131-492	acsl3b	ACSL3	acyl-CoA synthetase long chain family member 3
ZDB-GENE-030131-4922	ppp4r2a	PPP4R2	protein phosphatase 4 regulatory subunit 2
ZDB-GENE-030131-4928	pif1	PIF1	PIF1 5'-to-3' DNA helicase
ZDB-GENE-030131-4933	tlk1b	TLK1	tousled like kinase 1
ZDB-GENE-030131-4936	znf839	ZNF839	zinc finger protein 839
ZDB-GENE-030131-494	ash2l	ASH2L	ASH2 like, histone lysine methyltransferase complex subunit
ZDB-GENE-030131-4944	arhgap21b	ARHGAP21	Rho GTPase activating protein 21
ZDB-GENE-030131-4945	cbx1a	CBX1	chromobox 1
ZDB-GENE-030131-4949	eef1e1	EEF1E1	eukaryotic translation elongation factor 1 epsilon 1
ZDB-GENE-030131-4956	malsu1	MALSU1	mitochondrial assembly of ribosomal large subunit 1
ZDB-GENE-030131-4958	sgsh	SGSH	N-sulfoglucosamine sulfohydrolase
ZDB-GENE-030131-4967	rbms1a	RBMS1	RNA binding motif single stranded interacting protein 1
ZDB-GENE-030131-4968	mn1a	MN1	MN1 proto-oncogene, transcriptional regulator
ZDB-GENE-030131-497	chd9	CHD9	chromodomain helicase DNA binding protein 9
ZDB-GENE-030131-4975	cdk13	CDK13	cyclin dependent kinase 13
ZDB-GENE-030131-4992	lrrc42	LRRC42	leucine rich repeat containing 42
ZDB-GENE-030131-5005	chchd3a	CHCHD3	coiled-coil-helix-coiled-coil-helix domain containing 3
ZDB-GENE-030131-5007	ccdc28a	CCDC28A	coiled-coil domain containing 28A
ZDB-GENE-030131-5024	gna13a	GNA13	G protein subunit alpha 13
ZDB-GENE-030131-5025	arl8a	ARL8A	ADP ribosylation factor like GTPase 8A
ZDB-GENE-030131-5032	edc4	EDC4	enhancer of mRNA decapping 4
ZDB-GENE-030131-5045	cnbpa	CNBP	CCHC-type zinc finger nucleic acid binding protein
ZDB-GENE-030131-505	pttg1ipa	PTTG1IP	PTTG1 interacting protein
ZDB-GENE-030131-5054	angptl5	ANGPTL5	angiopoietin like 5
ZDB-GENE-030131-5055	zbtb11	ZBTB11	zinc finger and BTB domain containing 11
ZDB-GENE-030131-5056	gclc	GCLC	glutamate-cysteine ligase catalytic subunit
ZDB-GENE-030131-5060	asap2b	ASAP2	ArfGAP with SH3 domain, ankyrin repeat and PH domain 2
ZDB-GENE-030131-5063	ola1	OLA1	Obg like ATPase 1
ZDB-GENE-030131-5064	znf740a	ZNF740	zinc finger protein 740
ZDB-GENE-030131-5065	actr8	ACTR8	actin related protein 8
ZDB-GENE-030131-5074	cby1	CBY1	chibby family member 1, beta catenin antagonist
ZDB-GENE-030131-5083	psmc4	PSMC4	proteasome 26S subunit, ATPase 4
ZDB-GENE-030131-5086	gopc	GOPC	golgi associated PDZ and coiled-coil motif containing
ZDB-GENE-030131-5095	znf609b	ZNF609	zinc finger protein 609
ZDB-GENE-030131-5097	nat9	NAT9	N-acetyltransferase 9 (putative)
ZDB-GENE-030131-5105	suv39h1b	SUV39H1	SUV39H1 histone lysine methyltransferase
ZDB-GENE-030131-5107	hmg20a	HMG20A	high mobility group 20A
ZDB-GENE-030131-5110	magi1b	MAGI1	membrane associated guanylate kinase, WW and PDZ domain containing 1
ZDB-GENE-030131-512	ak2	AK2	adenylate kinase 2
ZDB-GENE-030131-5122	rab28	RAB28	RAB28, member RAS oncogene family
ZDB-GENE-030131-5126	ccnk	CCNK	cyclin K
ZDB-GENE-030131-5127	myo1ea	MYO1E	myosin IE
ZDB-GENE-030131-5128	eef2b	EEF2	eukaryotic translation elongation factor 2
ZDB-GENE-030131-5129	tmem106a	TMEM106A	transmembrane protein 106A
ZDB-GENE-030131-513	e2f6	E2F6	E2F transcription factor 6
ZDB-GENE-030131-5130	cnn3a	CNN3	calponin 3
ZDB-GENE-030131-5133	c1qtnf2	C1QTNF2	C1q and TNF related 2
ZDB-GENE-030131-5134	ier5l	IER5L	immediate early response 5 like
ZDB-GENE-030131-514	fkbp4	FKBP4	FKBP prolyl isomerase 4
ZDB-GENE-030131-5142	usp3	USP3	ubiquitin specific peptidase 3
ZDB-GENE-030131-5143	prpf4	PRPF4	pre-mRNA processing factor 4
ZDB-GENE-030131-515	wrap53	WRAP53	WD repeat containing antisense to TP53
ZDB-GENE-030131-5154	tecrb	TECR	trans-2,3-enoyl-CoA reductase
ZDB-GENE-030131-5161	rpl5a	RPL5	ribosomal protein L5
ZDB-GENE-030131-5162	cox5ab	COX5A	cytochrome c oxidase subunit 5A
ZDB-GENE-030131-5174	gabarapa	GABARAP	GABA type A receptor-associated protein
ZDB-GENE-030131-5175	cox4i1	COX4I1	cytochrome c oxidase subunit 4I1
ZDB-GENE-030131-5181	urb1	URB1	URB1 ribosome biogenesis homolog
ZDB-GENE-030131-5186	csgalnact2	CSGALNACT2	chondroitin sulfate N-acetylgalactosaminyltransferase 2
ZDB-GENE-030131-5188	espl1	ESPL1	extra spindle pole bodies like 1, separase
ZDB-GENE-030131-5201	haus2	HAUS2	HAUS augmin like complex subunit 2
ZDB-GENE-030131-5205	mrm2	MRM2	mitochondrial rRNA methyltransferase 2
ZDB-GENE-030131-5206	capns1b	CAPNS1	calpain small subunit 1
ZDB-GENE-030131-5215	vamp8	VAMP8	vesicle associated membrane protein 8
ZDB-GENE-030131-5221	si:ch73-111k22.2	C1orf198	chromosome 1 open reading frame 198
ZDB-GENE-030131-5227	pdlim1	PDLIM1	PDZ and LIM domain 1
ZDB-GENE-030131-5237	capza1a	CAPZA1	capping actin protein of muscle Z-line subunit alpha 1
ZDB-GENE-030131-5243	rnf2	RNF2	ring finger protein 2
ZDB-GENE-030131-5248	zgc:77056	KIAA1143	KIAA1143
ZDB-GENE-030131-525	irx3b	IRX3	iroquois homeobox 3
ZDB-GENE-030131-5254	bri3bp	BRI3BP	BRI3 binding protein
ZDB-GENE-030131-5259	sec23ip	SEC23IP	SEC23 interacting protein
ZDB-GENE-030131-526	eif2s1a	EIF2S1	eukaryotic translation initiation factor 2 subunit alpha
ZDB-GENE-030131-5261	rrp15	RRP15	ribosomal RNA processing 15 homolog
ZDB-GENE-030131-5264	rnf145b	RNF145	ring finger protein 145
ZDB-GENE-030131-5265	uck2b	UCK2	uridine-cytidine kinase 2
ZDB-GENE-030131-5268	wee1	WEE1	WEE1 G2 checkpoint kinase
ZDB-GENE-030131-527	calm3b	CALM3	calmodulin 3
ZDB-GENE-030131-5274	anxa1c	ANXA1	annexin A1
ZDB-GENE-030131-5275	slc25a4	SLC25A4	solute carrier family 25 member 4
ZDB-GENE-030131-5276	arpc2	ARPC2	actin related protein 2/3 complex subunit 2
ZDB-GENE-030131-5277	cpsf6	CPSF6	cleavage and polyadenylation specific factor 6
ZDB-GENE-030131-5278	phf6	PHF6	PHD finger protein 6
ZDB-GENE-030131-5281	wu:fa25f02	C11orf24	chromosome 11 open reading frame 24
ZDB-GENE-030131-5283	degs1	DEGS1	delta 4-desaturase, sphingolipid 1
ZDB-GENE-030131-5284	cpxm1a	CPXM1	carboxypeptidase X, M14 family member 1
ZDB-GENE-030131-5286	polr1a	POLR1A	RNA polymerase I subunit A
ZDB-GENE-030131-5287	sap30l	SAP30L	SAP30 like
ZDB-GENE-030131-5290	napab	NAPA	NSF attachment protein alpha
ZDB-GENE-030131-5297	rpl12	RPL12	ribosomal protein L12
ZDB-GENE-030131-5299	mrpl20	MRPL20	mitochondrial ribosomal protein L20
ZDB-GENE-030131-5304	hlx1	HLX	H2.0 like homeobox
ZDB-GENE-030131-5306	clp1	CLP1	cleavage factor polyribonucleotide kinase subunit 1
ZDB-GENE-030131-5310	foxk2b	FOXK2	forkhead box K2
ZDB-GENE-030131-5316	brd3b	BRD3	bromodomain containing 3
ZDB-GENE-030131-5326	prr33	PRR33	proline rich 33
ZDB-GENE-030131-533	nhp2	NHP2	NHP2 ribonucleoprotein
ZDB-GENE-030131-5333	hlcs	HLCS	holocarboxylase synthetase
ZDB-GENE-030131-5335	lrwd1	LRWD1	leucine rich repeats and WD repeat domain containing 1
ZDB-GENE-030131-5338	otud4	OTUD4	OTU deubiquitinase 4
ZDB-GENE-030131-5344	hyou1	HYOU1	hypoxia up-regulated 1
ZDB-GENE-030131-5345	traf2b	TRAF2	TNF receptor associated factor 2
ZDB-GENE-030131-5349	slc26a11	SLC26A11	solute carrier family 26 member 11
ZDB-GENE-030131-5354	rhot1a	RHOT1	ras homolog family member T1
ZDB-GENE-030131-5355	asb2a.1	ASB2	ankyrin repeat and SOCS box containing 2
ZDB-GENE-030131-5357	ago4	AGO4	argonaute RISC component 4
ZDB-GENE-030131-5364	eif2b5	EIF2B5	eukaryotic translation initiation factor 2B subunit epsilon
ZDB-GENE-030131-5365	tent5c	TENT5C	terminal nucleotidyltransferase 5C
ZDB-GENE-030131-5366	chaf1a	CHAF1A	chromatin assembly factor 1 subunit A
ZDB-GENE-030131-537	ctsa	CTSA	cathepsin A
ZDB-GENE-030131-5371	apba2b	APBA2	amyloid beta precursor protein binding family A member 2
ZDB-GENE-030131-5373	tmem51b	TMEM51	transmembrane protein 51
ZDB-GENE-030131-5375	hrob	HROB	homologous recombination factor with OB-fold
ZDB-GENE-030131-5376	pgam1b	PGAM1	phosphoglycerate mutase 1
ZDB-GENE-030131-5378	mynn	MYNN	myoneurin
ZDB-GENE-030131-5379	kdm5ba	KDM5B	lysine demethylase 5B
ZDB-GENE-030131-5383	stap2a	STAP2	signal transducing adaptor family member 2
ZDB-GENE-030131-5386	larp1	LARP1	La ribonucleoprotein 1, translational regulator
ZDB-GENE-030131-5387	pcmtd1	PCMTD1	protein-L-isoaspartate (D-aspartate) O-methyltransferase domain containing 1
ZDB-GENE-030131-5390	top1b	TOP1	DNA topoisomerase I
ZDB-GENE-030131-5391	spg7	SPG7	SPG7 matrix AAA peptidase subunit, paraplegin
ZDB-GENE-030131-5395	st13	ST13	ST13 Hsp70 interacting protein
ZDB-GENE-030131-5399	get4	GET4	guided entry of tail-anchored proteins factor 4
ZDB-GENE-030131-5408	vcp	VCP	valosin containing protein
ZDB-GENE-030131-5409	micall2a	MICALL2	MICAL like 2
ZDB-GENE-030131-5411	asb8	ASB8	ankyrin repeat and SOCS box containing 8
ZDB-GENE-030131-5414	ccdc18	CCDC18	coiled-coil domain containing 18
ZDB-GENE-030131-5415	rac1a	RAC1	Rac family small GTPase 1
ZDB-GENE-030131-5417	immt	IMMT	inner membrane mitochondrial protein
ZDB-GENE-030131-5418	rfng	RFNG	RFNG O-fucosylpeptide 3-beta-N-acetylglucosaminyltransferase
ZDB-GENE-030131-542	cnn2	CNN2	calponin 2
ZDB-GENE-030131-5425	tmem33	TMEM33	transmembrane protein 33
ZDB-GENE-030131-5426	cul5a	CUL5	cullin 5
ZDB-GENE-030131-5427	ofd1	OFD1	OFD1 centriole and centriolar satellite protein
ZDB-GENE-030131-5428	ppp6r2a	PPP6R2	protein phosphatase 6 regulatory subunit 2
ZDB-GENE-030131-5431	fxr1	FXR1	FMR1 autosomal homolog 1
ZDB-GENE-030131-5435	tspan7	TSPAN7	tetraspanin 7
ZDB-GENE-030131-5437	knl1	KNL1	kinetochore scaffold 1
ZDB-GENE-030131-5443	dcun1d1	DCUN1D1	defective in cullin neddylation 1 domain containing 1
ZDB-GENE-030131-5448	ap1s2	AP1S2	adaptor related protein complex 1 subunit sigma 2
ZDB-GENE-030131-5450	usp36	USP36	ubiquitin specific peptidase 36
ZDB-GENE-030131-5453	ccnp	CCNP	cyclin P
ZDB-GENE-030131-5455	dnajb1b	DNAJB1	DnaJ heat shock protein family (Hsp40) member B1
ZDB-GENE-030131-5459	zmym4.1	ZMYM4	zinc finger MYM-type containing 4
ZDB-GENE-030131-5464	hdac10	HDAC10	histone deacetylase 10
ZDB-GENE-030131-5474	ppp2r2ab	PPP2R2A	protein phosphatase 2 regulatory subunit Balpha
ZDB-GENE-030131-5475	pnrc2	PNRC2	proline rich nuclear receptor coactivator 2
ZDB-GENE-030131-5479	sec23b	SEC23B	SEC23 homolog B, COPII coat complex component
ZDB-GENE-030131-5484	bag4	BAG4	BAG cochaperone 4
ZDB-GENE-030131-5485	elovl7b	ELOVL7	ELOVL fatty acid elongase 7
ZDB-GENE-030131-5486	nanog	NANOG	Nanog homeobox
ZDB-GENE-030131-5487	slc16a3b	SLC16A3	solute carrier family 16 member 3
ZDB-GENE-030131-5488	sec22bb	SEC22B	SEC22 homolog B, vesicle trafficking protein
ZDB-GENE-030131-5493	pdia4	PDIA4	protein disulfide isomerase family A member 4
ZDB-GENE-030131-5496	ppp1r3b	PPP1R3B	protein phosphatase 1 regulatory subunit 3B
ZDB-GENE-030131-5499	cndp2	CNDP2	carnosine dipeptidase 2
ZDB-GENE-030131-55	acta1b	ACTA1	actin alpha 1, skeletal muscle
ZDB-GENE-030131-5502	cbx2	CBX2	chromobox 2
ZDB-GENE-030131-5503	tpte	TPTE2	transmembrane phosphoinositide 3-phosphatase and tensin homolog 2
ZDB-GENE-030131-5505	castor2	CASTOR2	cytosolic arginine sensor for mTORC1 subunit 2
ZDB-GENE-030131-5509	cavin1b	CAVIN1	caveolae associated protein 1
ZDB-GENE-030131-551	ube2d3	UBE2D3	ubiquitin conjugating enzyme E2 D3
ZDB-GENE-030131-5510	zgc:66160	C16orf72	chromosome 16 open reading frame 72
ZDB-GENE-030131-5511	nasp	NASP	nuclear autoantigenic sperm protein
ZDB-GENE-030131-5512	ppp1cab	PPP1CA	protein phosphatase 1 catalytic subunit alpha
ZDB-GENE-030131-5516	slc35f2	SLC35F2	solute carrier family 35 member F2
ZDB-GENE-030131-5517	haus6	HAUS6	HAUS augmin like complex subunit 6
ZDB-GENE-030131-5518	si:ch211-215a10.4	C6orf136	chromosome 6 open reading frame 136
ZDB-GENE-030131-5522	rnpepl1	RNPEPL1	arginyl aminopeptidase like 1
ZDB-GENE-030131-5524	klhl11	KLHL11	kelch like family member 11
ZDB-GENE-030131-5529	eapp	EAPP	E2F associated phosphoprotein
ZDB-GENE-030131-5531	f5	F5	coagulation factor V
ZDB-GENE-030131-5532	mapkapk2a	MAPKAPK2	MAPK activated protein kinase 2
ZDB-GENE-030131-5533	ercc4	ERCC4	ERCC excision repair 4, endonuclease catalytic subunit
ZDB-GENE-030131-5536	clec14a	CLEC14A	C-type lectin domain containing 14A
ZDB-GENE-030131-5538	n4bp1	N4BP1	NEDD4 binding protein 1
ZDB-GENE-030131-5539	inka1b	INKA1	inka box actin regulator 1
ZDB-GENE-030131-5540	qrsl1	QRSL1	glutaminyl-tRNA amidotransferase subunit QRSL1
ZDB-GENE-030131-5541	psmd7	PSMD7	proteasome 26S subunit, non-ATPase 7
ZDB-GENE-030131-5543	coq8ab	COQ8A	coenzyme Q8A
ZDB-GENE-030131-5546	srp72	SRP72	signal recognition particle 72
ZDB-GENE-030131-5547	rbm25b	RBM25	RNA binding motif protein 25
ZDB-GENE-030131-555	krit1	KRIT1	KRIT1 ankyrin repeat containing
ZDB-GENE-030131-5552	eif2s3	EIF2S3	eukaryotic translation initiation factor 2 subunit gamma
ZDB-GENE-030131-5553	cbx5	CBX5	chromobox 5
ZDB-GENE-030131-5556	stk17a	STK17A	serine/threonine kinase 17a
ZDB-GENE-030131-5557	mtmr6	MTMR6	myotubularin related protein 6
ZDB-GENE-030131-5559	znf710a	ZNF710	zinc finger protein 710
ZDB-GENE-030131-556	keap1a	KEAP1	kelch like ECH associated protein 1
ZDB-GENE-030131-5561	myclb	MYCL	MYCL proto-oncogene, bHLH transcription factor
ZDB-GENE-030131-5562	rbm44	RBM44	RNA binding motif protein 44
ZDB-GENE-030131-5564	cars2	CARS2	cysteinyl-tRNA synthetase 2, mitochondrial
ZDB-GENE-030131-5566	ice1	ICE1	interactor of little elongation complex ELL subunit 1
ZDB-GENE-030131-5569	twnk	TWNK	twinkle mtDNA helicase
ZDB-GENE-030131-5571	memo1	MEMO1	mediator of cell motility 1
ZDB-GENE-030131-5576	taf1	TAF1	TATA-box binding protein associated factor 1
ZDB-GENE-030131-5579	rgs14a	RGS14	regulator of G protein signaling 14
ZDB-GENE-030131-5584	kpna4	KPNA4	karyopherin subunit alpha 4
ZDB-GENE-030131-5590	calm3a	CALM3	calmodulin 3
ZDB-GENE-030131-5596	cited1	CITED1	Cbp/p300 interacting transactivator with Glu/Asp rich carboxy-terminal domain 1
ZDB-GENE-030131-5598	bin2b	BIN2	bridging integrator 2
ZDB-GENE-030131-5602	aldh18a1	ALDH18A1	aldehyde dehydrogenase 18 family member A1
ZDB-GENE-030131-5606	ndrg3b	NDRG3	NDRG family member 3
ZDB-GENE-030131-5607	rrad	RRAD	RRAD, Ras related glycolysis inhibitor and calcium channel regulator
ZDB-GENE-030131-5626	kcnd3	KCND3	potassium voltage-gated channel subfamily D member 3
ZDB-GENE-030131-5627	fam210aa	FAM210A	family with sequence similarity 210 member A
ZDB-GENE-030131-5628	hsd17b12a	HSD17B12	hydroxysteroid 17-beta dehydrogenase 12
ZDB-GENE-030131-5640	cntn5	CNTN5	contactin 5
ZDB-GENE-030131-5648	jade1	JADE1	jade family PHD finger 1
ZDB-GENE-030131-5650	slc30a7	SLC30A7	solute carrier family 30 member 7
ZDB-GENE-030131-5651	nepro	NEPRO	nucleolus and neural progenitor protein
ZDB-GENE-030131-5654	slc12a8	SLC12A8	solute carrier family 12 member 8
ZDB-GENE-030131-5658	nploc4	NPLOC4	NPL4 homolog, ubiquitin recognition factor
ZDB-GENE-030131-5660	rasa2	RASA2	RAS p21 protein activator 2
ZDB-GENE-030131-5663	wiza	WIZ	WIZ zinc finger
ZDB-GENE-030131-5664	pfkfb1	PFKFB1	6-phosphofructo-2-kinase/fructose-2,6-biphosphatase 1
ZDB-GENE-030131-5673	hsd3b7	HSD3B7	hydroxy-delta-5-steroid dehydrogenase, 3 beta- and steroid delta-isomerase 7
ZDB-GENE-030131-5680	ubxn6	UBXN6	UBX domain protein 6
ZDB-GENE-030131-5682	wee2	WEE2	WEE2 oocyte meiosis inhibiting kinase
ZDB-GENE-030131-5707	mthfd2l	MTHFD2L	methylenetetrahydrofolate dehydrogenase (NADP+ dependent) 2 like
ZDB-GENE-030131-571	snw1	SNW1	SNW domain containing 1
ZDB-GENE-030131-5712	c2cd4a	C2CD4B	C2 calcium dependent domain containing 4B
ZDB-GENE-030131-5717	ckmt2a	CKMT2	creatine kinase, mitochondrial 2
ZDB-GENE-030131-5718	tgds	TGDS	TDP-glucose 4,6-dehydratase
ZDB-GENE-030131-5721	rhoq	RHOQ	ras homolog family member Q
ZDB-GENE-030131-5723	psat1	PSAT1	phosphoserine aminotransferase 1
ZDB-GENE-030131-5725	arid1ab	ARID1A	AT-rich interaction domain 1A
ZDB-GENE-030131-5733	gabpb2a	GABPB2	GA binding protein transcription factor subunit beta 2
ZDB-GENE-030131-5735	traf6	TRAF6	TNF receptor associated factor 6
ZDB-GENE-030131-5736	cfdp1	CFDP1	craniofacial development protein 1
ZDB-GENE-030131-5739	usp42	USP42	ubiquitin specific peptidase 42
ZDB-GENE-030131-574	ift88	IFT88	intraflagellar transport 88
ZDB-GENE-030131-5749	ccdc82	CCDC82	coiled-coil domain containing 82
ZDB-GENE-030131-5753	hirip3	HIRIP3	HIRA interacting protein 3
ZDB-GENE-030131-5759	kif14	KIF14	kinesin family member 14
ZDB-GENE-030131-576	clk4a	CLK4	CDC like kinase 4
ZDB-GENE-030131-5767	porb	POR	cytochrome p450 oxidoreductase
ZDB-GENE-030131-577	prpf8	PRPF8	pre-mRNA processing factor 8
ZDB-GENE-030131-5773	hpxa	HPX	hemopexin
ZDB-GENE-030131-5777	lpcat4	LPCAT4	lysophosphatidylcholine acyltransferase 4
ZDB-GENE-030131-5779	ccnt2a	CCNT2	cyclin T2
ZDB-GENE-030131-5781	grm4	GRM4	glutamate metabotropic receptor 4
ZDB-GENE-030131-5783	rasgef1ba	RASGEF1B	RasGEF domain family member 1B
ZDB-GENE-030131-5784	bnc2	BNC2	basonuclin 2
ZDB-GENE-030131-5785	klhl18	KLHL18	kelch like family member 18
ZDB-GENE-030131-5788	diras1a	DIRAS1	DIRAS family GTPase 1
ZDB-GENE-030131-5789	scarb2c	SCARB2	scavenger receptor class B member 2
ZDB-GENE-030131-579	rbmx	RBMX	RNA binding motif protein X-linked
ZDB-GENE-030131-5790	prx	PRX	periaxin
ZDB-GENE-030131-5794	snapc4	SNAPC4	small nuclear RNA activating complex polypeptide 4
ZDB-GENE-030131-5797	mep1bb	MEP1B	meprin A subunit beta
ZDB-GENE-030131-5801	tk1	TK1	thymidine kinase 1
ZDB-GENE-030131-5803	micall2b	MICALL2	MICAL like 2
ZDB-GENE-030131-5804	ints14	INTS14	integrator complex subunit 14
ZDB-GENE-030131-5808	agfg1a	AGFG1	ArfGAP with FG repeats 1
ZDB-GENE-030131-5809	pmpca	PMPCA	peptidase, mitochondrial processing subunit alpha
ZDB-GENE-030131-5810	chp2	CHP2	calcineurin like EF-hand protein 2
ZDB-GENE-030131-5812	alg8	ALG8	ALG8 alpha-1,3-glucosyltransferase
ZDB-GENE-030131-5813	cdc42ep5	CDC42EP5	CDC42 effector protein 5
ZDB-GENE-030131-5824	fem1a	FEM1A	fem-1 homolog A
ZDB-GENE-030131-5829	rsf1b.1	RSF1	remodeling and spacing factor 1
ZDB-GENE-030131-5836	pabpc1l	PABPC1L	poly(A) binding protein cytoplasmic 1 like
ZDB-GENE-030131-5837	phf20l1	PHF20L1	PHD finger protein 20 like 1
ZDB-GENE-030131-5838	cnot3b	CNOT3	CCR4-NOT transcription complex subunit 3
ZDB-GENE-030131-5841	cirbpb	CIRBP	cold inducible RNA binding protein
ZDB-GENE-030131-5843	spns2	SPNS2	sphingolipid transporter 2
ZDB-GENE-030131-5845	sona	SON	SON DNA and RNA binding protein
ZDB-GENE-030131-5846	gnsb	GNS	glucosamine (N-acetyl)-6-sulfatase
ZDB-GENE-030131-5853	lrrc8aa	LRRC8A	leucine rich repeat containing 8 VRAC subunit A
ZDB-GENE-030131-5857	znf652	ZNF652	zinc finger protein 652
ZDB-GENE-030131-5861	gnai2b	GNAI2	G protein subunit alpha i2
ZDB-GENE-030131-5862	tmprss4b	TMPRSS4	transmembrane serine protease 4
ZDB-GENE-030131-5864	isy1	ISY1	ISY1 splicing factor homolog
ZDB-GENE-030131-5865	shcbp1	SHCBP1	SHC binding and spindle associated 1
ZDB-GENE-030131-5866	slc15a2	SLC15A2	solute carrier family 15 member 2
ZDB-GENE-030131-5868	cux1a	CUX1	cut like homeobox 1
ZDB-GENE-030131-587	ilf3b	ILF3	interleukin enhancer binding factor 3
ZDB-GENE-030131-5870	myh9a	MYH9	myosin heavy chain 9
ZDB-GENE-030131-5871	lrpap1	LRPAP1	LDL receptor related protein associated protein 1
ZDB-GENE-030131-5872	osbpl5	OSBPL5	oxysterol binding protein like 5
ZDB-GENE-030131-5873	zfp36l2	ZFP36L2	ZFP36 ring finger protein like 2
ZDB-GENE-030131-5877	ppp1cc	PPP1CC	protein phosphatase 1 catalytic subunit gamma
ZDB-GENE-030131-5881	poldip2	POLDIP2	DNA polymerase delta interacting protein 2
ZDB-GENE-030131-5883	bard1	BARD1	BRCA1 associated RING domain 1
ZDB-GENE-030131-5884	tmem30ab	TMEM30A	transmembrane protein 30A
ZDB-GENE-030131-5889	ndel1b	NDEL1	nudE neurodevelopment protein 1 like 1
ZDB-GENE-030131-5895	phf23b	PHF23	PHD finger protein 23
ZDB-GENE-030131-590	cpt1a2a	CPT1A	carnitine palmitoyltransferase 1A
ZDB-GENE-030131-5900	ginm1	GINM1	glycoprotein integral membrane 1
ZDB-GENE-030131-5906	gclm	GCLM	glutamate-cysteine ligase modifier subunit
ZDB-GENE-030131-5909	ssh1b	SSH1	slingshot protein phosphatase 1
ZDB-GENE-030131-591	srsf4	SRSF4	serine and arginine rich splicing factor 4
ZDB-GENE-030131-5911	ptpn11a	PTPN11	protein tyrosine phosphatase non-receptor type 11
ZDB-GENE-030131-5912	xpo6	XPO6	exportin 6
ZDB-GENE-030131-5913	trim24	TRIM24	tripartite motif containing 24
ZDB-GENE-030131-5919	fxyd6	FXYD6	FXYD domain containing ion transport regulator 6
ZDB-GENE-030131-5920	fbxl14a	FBXL14	F-box and leucine rich repeat protein 14
ZDB-GENE-030131-5921	vwa1	VWA1	von Willebrand factor A domain containing 1
ZDB-GENE-030131-5923	rbm38	RBM38	RNA binding motif protein 38
ZDB-GENE-030131-5928	brdt	BRDT	bromodomain testis associated
ZDB-GENE-030131-5929	ampd3b	AMPD3	adenosine monophosphate deaminase 3
ZDB-GENE-030131-5930	adnp2b	ADNP2	ADNP homeobox 2
ZDB-GENE-030131-5938	rab5if	RAB5IF	RAB5 interacting factor
ZDB-GENE-030131-5942	il11ra	IL11RA	interleukin 11 receptor subunit alpha
ZDB-GENE-030131-5947	exoc3	EXOC3	exocyst complex component 3
ZDB-GENE-030131-5949	pla1a	PLA1A	phospholipase A1 member A
ZDB-GENE-030131-595	galnt10	GALNT10	polypeptide N-acetylgalactosaminyltransferase 10
ZDB-GENE-030131-5954	mkrn4	MKRN6P	makorin ring finger protein 6, pseudogene
ZDB-GENE-030131-5958	dtx3l2.2	DTX3L	deltex E3 ubiquitin ligase 3L
ZDB-GENE-030131-5964	smarca2	SMARCA2	SWI/SNF related, matrix associated, actin dependent regulator of chromatin, subfamily a, member 2
ZDB-GENE-030131-5971	tnfrsf21	TNFRSF21	TNF receptor superfamily member 21
ZDB-GENE-030131-5975	klhl26	KLHL26	kelch like family member 26
ZDB-GENE-030131-5978	trmt5	TRMT5	tRNA methyltransferase 5
ZDB-GENE-030131-5980	akap1a	AKAP1	A-kinase anchoring protein 1
ZDB-GENE-030131-5982	gtpbp4	GTPBP4	GTP binding protein 4
ZDB-GENE-030131-5986	proser3	PROSER3	proline and serine rich 3
ZDB-GENE-030131-5987	taf5l	TAF5L	TATA-box binding protein associated factor 5 like
ZDB-GENE-030131-599	jpt2	JPT2	Jupiter microtubule associated homolog 2
ZDB-GENE-030131-5990	wtap	WTAP	WT1 associated protein
ZDB-GENE-030131-5997	rnf146	RNF146	ring finger protein 146
ZDB-GENE-030131-6003	tmpoa	TMPO	thymopoietin
ZDB-GENE-030131-6008	vps51	VPS51	VPS51 subunit of GARP complex
ZDB-GENE-030131-6009	itpkca	ITPKC	inositol-trisphosphate 3-kinase C
ZDB-GENE-030131-6013	rnf168	RNF168	ring finger protein 168
ZDB-GENE-030131-6018	hspa4b	HSPA4	heat shock protein family A (Hsp70) member 4
ZDB-GENE-030131-6022	itgb5	ITGB5	integrin subunit beta 5
ZDB-GENE-030131-6023	paplnb	PAPLN	papilin, proteoglycan like sulfated glycoprotein
ZDB-GENE-030131-6028	gdpd5b	GDPD5	glycerophosphodiester phosphodiesterase domain containing 5
ZDB-GENE-030131-6030	hsd11b2	HSD11B2	hydroxysteroid 11-beta dehydrogenase 2
ZDB-GENE-030131-6031	naa15b	NAA15	N-alpha-acetyltransferase 15, NatA auxiliary subunit
ZDB-GENE-030131-6032	ldb3b	LDB3	LIM domain binding 3
ZDB-GENE-030131-6033	eci1	ECI1	enoyl-CoA delta isomerase 1
ZDB-GENE-030131-6034	cdv3	CDV3	CDV3 homolog
ZDB-GENE-030131-6039	tsn	TSN	translin
ZDB-GENE-030131-6041	abi3bpb	ABI3BP	ABI family member 3 binding protein
ZDB-GENE-030131-6042	tmem39b	TMEM39B	transmembrane protein 39B
ZDB-GENE-030131-6045	bcan	BCAN	brevican
ZDB-GENE-030131-6048	eno1a	ENO1	enolase 1
ZDB-GENE-030131-605	srsf11	SRSF11	serine and arginine rich splicing factor 11
ZDB-GENE-030131-6053	hacd2	HACD2	3-hydroxyacyl-CoA dehydratase 2
ZDB-GENE-030131-6058	zgc:162344	KIAA1328	KIAA1328
ZDB-GENE-030131-6059	shdb	SHD	Src homology 2 domain containing transforming protein D
ZDB-GENE-030131-6062	lrrc40	LRRC40	leucine rich repeat containing 40
ZDB-GENE-030131-6065	ube2g1a	UBE2G1	ubiquitin conjugating enzyme E2 G1
ZDB-GENE-030131-6067	mapre1a	MAPRE1	microtubule associated protein RP/EB family member 1
ZDB-GENE-030131-607	cdca7b	CDCA7L	cell division cycle associated 7 like
ZDB-GENE-030131-6070	nipblb	NIPBL	NIPBL cohesin loading factor
ZDB-GENE-030131-6083	tmem9	TMEM9	transmembrane protein 9
ZDB-GENE-030131-6090	ankle2	ANKLE2	ankyrin repeat and LEM domain containing 2
ZDB-GENE-030131-6093	alg1	ALG1	ALG1 chitobiosyldiphosphodolichol beta-mannosyltransferase
ZDB-GENE-030131-6098	fam43a	FAM43A	family with sequence similarity 43 member A
ZDB-GENE-030131-6099	mknk2a	MKNK2	MAPK interacting serine/threonine kinase 2
ZDB-GENE-030131-6101	ash1l	ASH1L	ASH1 like histone lysine methyltransferase
ZDB-GENE-030131-6104	ror1	ROR1	receptor tyrosine kinase like orphan receptor 1
ZDB-GENE-030131-6105	baz1a	BAZ1A	bromodomain adjacent to zinc finger domain 1A
ZDB-GENE-030131-6107	hgs	HGS	hepatocyte growth factor-regulated tyrosine kinase substrate
ZDB-GENE-030131-6110	tmem131l	TMEM131L	transmembrane 131 like
ZDB-GENE-030131-6115	bmp15	BMP15	bone morphogenetic protein 15
ZDB-GENE-030131-6117	dido1	DIDO1	death inducer-obliterator 1
ZDB-GENE-030131-6121	insig1	INSIG1	insulin induced gene 1
ZDB-GENE-030131-6122	spsb1	SPSB1	splA/ryanodine receptor domain and SOCS box containing 1
ZDB-GENE-030131-6123	ythdf3	YTHDF3	YTH N6-methyladenosine RNA binding protein 3
ZDB-GENE-030131-6127	mat1a	MAT1A	methionine adenosyltransferase 1A
ZDB-GENE-030131-6129	aldh7a1	ALDH7A1	aldehyde dehydrogenase 7 family member A1
ZDB-GENE-030131-6132	ifrd1	IFRD1	interferon related developmental regulator 1
ZDB-GENE-030131-6134	plk3	PLK3	polo like kinase 3
ZDB-GENE-030131-6135	rnf34a	RNF34	ring finger protein 34
ZDB-GENE-030131-6136	tbc1d14	TBC1D14	TBC1 domain family member 14
ZDB-GENE-030131-6137	fam3c	FAM3C	FAM3 metabolism regulating signaling molecule C
ZDB-GENE-030131-6138	osbpl2b	OSBPL2	oxysterol binding protein like 2
ZDB-GENE-030131-614	smndc1	SMNDC1	survival motor neuron domain containing 1
ZDB-GENE-030131-6140	ldhd	LDHD	lactate dehydrogenase D
ZDB-GENE-030131-6141	brd3a	BRD3	bromodomain containing 3
ZDB-GENE-030131-6142	asb3	ASB3	ankyrin repeat and SOCS box containing 3
ZDB-GENE-030131-6146	ptcd1	PTCD1	pentatricopeptide repeat domain 1
ZDB-GENE-030131-6149	elovl7a	ELOVL7	ELOVL fatty acid elongase 7
ZDB-GENE-030131-6152	mmp13b	MMP13	matrix metallopeptidase 13
ZDB-GENE-030131-6153	tep1	TEP1	telomerase associated protein 1
ZDB-GENE-030131-6154	hnrnpa0b	HNRNPA0	heterogeneous nuclear ribonucleoprotein A0
ZDB-GENE-030131-616	gnl3	GNL3	G protein nucleolar 3
ZDB-GENE-030131-6166	eif3c	EIF3C	eukaryotic translation initiation factor 3 subunit C
ZDB-GENE-030131-6168	tinf2	TINF2	TERF1 interacting nuclear factor 2
ZDB-GENE-030131-617	psmd12	PSMD12	proteasome 26S subunit, non-ATPase 12
ZDB-GENE-030131-6172	zcchc10	ZCCHC10	zinc finger CCHC-type containing 10
ZDB-GENE-030131-6174	rabl6a	RABL6	RAB, member RAS oncogene family like 6
ZDB-GENE-030131-6176	mlst8	MLST8	MTOR associated protein, LST8 homolog
ZDB-GENE-030131-6185	trim35-27	TRIM35	tripartite motif containing 35
ZDB-GENE-030131-6186	entpd3	ENTPD3	ectonucleoside triphosphate diphosphohydrolase 3
ZDB-GENE-030131-6192	mgrn1a	MGRN1	mahogunin ring finger 1
ZDB-GENE-030131-6201	myom2a	MYOM2	myomesin 2
ZDB-GENE-030131-6202	agk	AGK	acylglycerol kinase
ZDB-GENE-030131-6203	nufip1	NUFIP1	nuclear FMR1 interacting protein 1
ZDB-GENE-030131-6205	pls1	PLS1	plastin 1
ZDB-GENE-030131-6208	ccdc71	CCDC71	coiled-coil domain containing 71
ZDB-GENE-030131-6210	arhgef10	ARHGEF10	Rho guanine nucleotide exchange factor 10
ZDB-GENE-030131-6215	ddx23	DDX23	DEAD-box helicase 23
ZDB-GENE-030131-6218	niban2b	NIBAN2	niban apoptosis regulator 2
ZDB-GENE-030131-6219	znf609a	ZNF609	zinc finger protein 609
ZDB-GENE-030131-6221	clca1	CLCA1	chloride channel accessory 1
ZDB-GENE-030131-6223	sufu	SUFU	SUFU negative regulator of hedgehog signaling
ZDB-GENE-030131-6224	ints13	INTS13	integrator complex subunit 13
ZDB-GENE-030131-6225	fan1	FAN1	FANCD2 and FANCI associated nuclease 1
ZDB-GENE-030131-6228	mtfr1l	MTFR1L	mitochondrial fission regulator 1 like
ZDB-GENE-030131-6232	mark3a	MARK3	microtubule affinity regulating kinase 3
ZDB-GENE-030131-6238	msto1	MSTO1	misato mitochondrial distribution and morphology regulator 1
ZDB-GENE-030131-6239	zc3h15	ZC3H15	zinc finger CCCH-type containing 15
ZDB-GENE-030131-624	phrf1	PHRF1	PHD and ring finger domains 1
ZDB-GENE-030131-6240	pgp	PGP	phosphoglycolate phosphatase
ZDB-GENE-030131-6241	podxl2	PODXL2	podocalyxin like 2
ZDB-GENE-030131-6242	fam174c	FAM174C	family with sequence similarity 174 member C
ZDB-GENE-030131-6243	angptl1b	ANGPTL1	angiopoietin like 1
ZDB-GENE-030131-6244	znf644a	ZNF644	zinc finger protein 644
ZDB-GENE-030131-6246	ibtk	IBTK	inhibitor of Bruton tyrosine kinase
ZDB-GENE-030131-6247	orc3	ORC3	origin recognition complex subunit 3
ZDB-GENE-030131-6248	brf1b	BRF1	BRF1 RNA polymerase III transcription initiation factor subunit
ZDB-GENE-030131-6251	ppil4	PPIL4	peptidylprolyl isomerase like 4
ZDB-GENE-030131-6252	cip2a	CIP2A	cellular inhibitor of PP2A
ZDB-GENE-030131-6253	akap13	AKAP13	A-kinase anchoring protein 13
ZDB-GENE-030131-6256	errfi1a	ERRFI1	ERBB receptor feedback inhibitor 1
ZDB-GENE-030131-6259	ptpn4b	PTPN4	protein tyrosine phosphatase non-receptor type 4
ZDB-GENE-030131-6266	ivns1abpb	IVNS1ABP	influenza virus NS1A binding protein
ZDB-GENE-030131-6268	yars2	YARS2	tyrosyl-tRNA synthetase 2
ZDB-GENE-030131-6269	ubqln4	UBQLN4	ubiquilin 4
ZDB-GENE-030131-6279	kdm4ab	KDM4A	lysine demethylase 4A
ZDB-GENE-030131-6283	cuedc2	CUEDC2	CUE domain containing 2
ZDB-GENE-030131-6285	adad1	ADAD1	adenosine deaminase domain containing 1
ZDB-GENE-030131-6288	sh3rf1	SH3RF1	SH3 domain containing ring finger 1
ZDB-GENE-030131-6294	nol6	NOL6	nucleolar protein 6
ZDB-GENE-030131-6296	hira	HIRA	histone cell cycle regulator
ZDB-GENE-030131-6300	lcorl	LCORL	ligand dependent nuclear receptor corepressor like
ZDB-GENE-030131-6302	tm9sf2	TM9SF2	transmembrane 9 superfamily member 2
ZDB-GENE-030131-6304	ecd	ECD	ecdysoneless cell cycle regulator
ZDB-GENE-030131-6305	fbxw11a	FBXW11	F-box and WD repeat domain containing 11
ZDB-GENE-030131-6308	fam114a2	FAM114A2	family with sequence similarity 114 member A2
ZDB-GENE-030131-6311	arid2	ARID2	AT-rich interaction domain 2
ZDB-GENE-030131-6312	zmpste24	ZMPSTE24	zinc metallopeptidase STE24
ZDB-GENE-030131-6313	wrap73	WRAP73	WD repeat containing, antisense to TP73
ZDB-GENE-030131-6315	zdhhc18b	ZDHHC18	zinc finger DHHC-type palmitoyltransferase 18
ZDB-GENE-030131-6318	mbd1b	MBD1	methyl-CpG binding domain protein 1
ZDB-GENE-030131-6320	chd8	CHD8	chromodomain helicase DNA binding protein 8
ZDB-GENE-030131-6321	ankmy2a	ANKMY2	ankyrin repeat and MYND domain containing 2
ZDB-GENE-030131-6322	nfat5a	NFAT5	nuclear factor of activated T cells 5
ZDB-GENE-030131-6323	cenpj	CENPJ	centromere protein J
[truncated: 14,984 more rows]
